# Supplementary material for: Benzyl 2-{[2,8-bis­(trifluoro­meth­yl)quinolin-4-yl](hy­droxy)meth­yl}piperidine-1-carboxyl­ate
Source: Acta Crystallogr Sect E Struct Rep Online. 2011 Nov 16;67(Pt 12):o3313–4. doi: 10.1107/S1600536811047738 (PMC3238965; doi:10.1107/S1600536811047738)
Supplement: Supplementary file 1 [file e-67-o3313-sup1.cif]

##############################################################################
#                                                                            #
# This CIF contains the data in a paper accepted for publication in          #
# Acta Crystallographica Section E. It conforms to the requirements of       #
# Notes for Authors for Acta Crystallographica Section E, and has been       #
# peer reviewed under the auspices of the IUCr Commission on Journals.       #
#                                                                            #
# Full details of the Crystallographic Information File format               #
# are given in the paper "The Crystallographic Information File (CIF):       #
# a New Standard Archive File for Crystallography" by S. R. Hall, F. H.      #
# Allen and I. D. Brown [Acta Cryst. (1991), A47, 655-685].                  #
#                                                                            #
# The current version of the core CIF dictionary is obtainable from          #
# ftp://ftp.iucr.org/pub/cif_core.dic.                                       #
#                                                                            #
# Software is freely available for graphical display of the structure(s)     #
# in this CIF. For information consult the CIF software page                 #
# http://www.iucr.org/resources/cif/software.                                #
#                                                                            #
# This file may be used for bona fide research purposes within the           #
# scientific community so long as proper attribution is given to the journal # 
# article from which it was obtained.                                        #
#                                                                            #
##############################################################################
data_global
_audit_creation_method     SHELXL-97
_journal_date_recd_electronic     2011-11-09
_journal_date_accepted     2011-11-10
_journal_name_full     'Acta Crystallographica, Section E'
_journal_year     2011
_journal_volume     67
_journal_issue     12
_journal_page_first     o3313
_journal_page_last     o3314
_journal_paper_category     QO
_journal_coeditor_code     HB6498
_publ_contact_author_name     ' Edward RT Tiekink '
_publ_contact_author_address
;
Department of Chemistry, University of Malaya,
50603 Kuala Lumpur, Malaysia
;
_publ_contact_author_email
;
edward.tiekink@gmail.com
;
_publ_contact_author_fax     ' +60 3 7967 4193 '
_publ_contact_author_phone     ' +60 3 7967 6775 '
_publ_section_title
;\
Benzyl
2-{[2,8-bis(trifluoromethyl)quinolin-4-yl](hydroxy)methyl}piperidine-1-\
carboxylate
;
loop_
    _publ_author_name
    _publ_author_footnote
    _publ_author_address
    'Marcus V. N. de Souza' .
;
Funda\,ca\~o Oswaldo Cruz, Instituto de Tecnologia,
em F\'armacos--Farmanguinhos,
R. Sizenando Nabuco, 100, Manguinhos, 21041-250 Rio de Janeiro, RJ, Brazil
;
    'Raoni S. B. Gon\,calves' .
;
Funda\,ca\~o Oswaldo Cruz, Instituto de Tecnologia,
em F\'armacos--Farmanguinhos,
R. Sizenando Nabuco, 100, Manguinhos, 21041-250 Rio de Janeiro, RJ, Brazil
;
    'Wardell, James L.'
;
Additional correspondence author, e-mail: j.wardell@abdn.ac.uk.
;
;
Centro de Desenvolvimento Tecnol\'ogico em Sa\'ude (CDTS),
Funda\,c\~ao Oswaldo Cruz (FIOCRUZ), Casa Amarela,
Campus de Manguinhos, Av. Brasil 4365,
21040-900 Rio de Janeiro, RJ, Brazil
;
    'Wardell, Solange M. S. V.' .
;
CHEMSOL, 1 Harcourt Road, Aberdeen AB15 5NY, Scotland
;
    'Tiekink, Edward R. T.' .
;
Department of Chemistry, University of Malaya,
50603 Kuala Lumpur, Malaysia
;
data_I
_audit_creation_method     SHELXL-97
_chemical_name_systematic
;
Benzyl 2-{[2,8-bis(trifluoromethyl)quinolin-4-yl](hydroxy)methyl}piperidine-1-
carboxylate
;
_chemical_name_common     ?
_chemical_formula_moiety     'C25 H22 F6 N2 O3'
_chemical_formula_sum     'C25 H22 F6 N2 O3'
_chemical_formula_iupac     'C25 H22 F6 N2 O3'
_chemical_formula_weight     512.45
_chemical_melting_point     ?
_symmetry_cell_setting     monoclinic
_symmetry_space_group_name_H-M     'P 21/n'
_symmetry_space_group_name_Hall     '-P 2yn'
loop_
    _symmetry_equiv_pos_as_xyz
    'x, y, z'
    '-x+1/2, y+1/2, -z+1/2'
    '-x, -y, -z'
    'x-1/2, -y-1/2, z-1/2'
_cell_length_a     12.7793(5)
_cell_length_b     13.9970(7)
_cell_length_c     13.2188(9)
_cell_angle_alpha     90.00
_cell_angle_beta     109.999(8)
_cell_angle_gamma     90.00
_cell_volume     2221.9(2)
_cell_formula_units_Z     4
_cell_measurement_reflns_used     8584
_cell_measurement_theta_min     3.1
_cell_measurement_theta_max     27.5
_cell_measurement_temperature     100(2)
_exptl_crystal_description     plate
_exptl_crystal_colour     colourless
_exptl_crystal_size_max     0.15
_exptl_crystal_size_mid     0.11
_exptl_crystal_size_min     0.04
_exptl_crystal_density_diffrn     1.532
_exptl_crystal_density_meas     ?
_exptl_crystal_density_method     'not measured'
_exptl_crystal_F_000     1056
_exptl_absorpt_coefficient_mu     0.134
_exptl_absorpt_correction_type     multi-scan
_exptl_absorpt_process_details
                                 '(<i>CrystalClear-SM Expert</i>; Rigaku, 2011)'
_exptl_absorpt_correction_T_min     0.757
_exptl_absorpt_correction_T_max     1.000
_exptl_special_details
;
;
_diffrn_ambient_temperature     100(2)
_diffrn_radiation_type     MoK\a
_diffrn_radiation_wavelength     0.71073
_diffrn_radiation_source     'Rotating Anode'
_diffrn_radiation_monochromator     Confocal
_diffrn_measurement_device_type
;
Rigaku Saturn724+
;
_diffrn_measurement_device
;
AFC12 (Right): Kappa 3 circle
;
_diffrn_measurement_method     'profile data from \w-scans'
_diffrn_detector_area_resol_mean     28.5714
_diffrn_reflns_number     10271
_diffrn_reflns_av_R_equivalents     0.0261
_diffrn_reflns_av_sigmaI/netI     0.0378
_diffrn_reflns_theta_min     3.10
_diffrn_reflns_theta_max     27.48
_diffrn_reflns_theta_full     27.48
_diffrn_measured_fraction_theta_max     0.993
_diffrn_measured_fraction_theta_full     0.993
_diffrn_reflns_limit_h_min     -15
_diffrn_reflns_limit_h_max     16
_diffrn_reflns_limit_k_min     -15
_diffrn_reflns_limit_k_max     18
_diffrn_reflns_limit_l_min     -14
_diffrn_reflns_limit_l_max     17
_refine_special_details
;
Refinement of <i>F</i>^2^ against ALL reflections. The weighted <i>R</i>-factor
<i>wR</i> and goodness of fit <i>S</i> are based on <i>F</i>^2^, conventional
<i>R</i>-factors <i>R</i> are based on <i>F</i>, with <i>F</i> set to zero for
negative <i>F</i>^2^. The threshold expression of <i>F</i>^2^ >
2\s(<i>F</i>^2^) is used only for calculating <i>R</i>-factors(gt) <i>etc</i>.
and is not relevant to the choice of reflections for refinement.
<i>R</i>-factors based on <i>F</i>^2^ are statistically about twice as large
as those based on <i>F</i>, and <i>R</i>- factors based on ALL data will be
even larger.
;
_reflns_number_total     5060
_reflns_number_gt     4132
_reflns_threshold_expression     I>2\s(I)
_refine_ls_structure_factor_coef     Fsqd
_refine_ls_matrix_type     full
_refine_ls_R_factor_all     0.0498
_refine_ls_R_factor_gt     0.0393
_refine_ls_wR_factor_gt     0.1011
_refine_ls_wR_factor_ref     0.1065
_refine_ls_goodness_of_fit_ref     0.997
_refine_ls_restrained_S_all     0.997
_refine_ls_number_reflns     5060
_refine_ls_number_parameters     328
_refine_ls_number_restraints     1
_refine_ls_hydrogen_treatment     mixed
_refine_ls_weighting_scheme     calc
_refine_ls_weighting_details
         'calc w=1/[\s^2^(Fo^2^)+(0.0549P)^2^+0.9076P] where P=(Fo^2^+2Fc^2^)/3'
_atom_sites_solution_hydrogens     geom
_atom_sites_solution_primary     direct
_atom_sites_solution_secondary     difmap
_refine_ls_shift/su_max     0.000
_refine_ls_shift/su_mean     0.000
_refine_diff_density_max     0.337
_refine_diff_density_min     -0.316
_refine_ls_extinction_method     none
_refine_ls_extinction_coef     ?
loop_
    _atom_type_symbol
    _atom_type_description
    _atom_type_scat_dispersion_real
    _atom_type_scat_dispersion_imag
    _atom_type_scat_source
    'C' 'C' 0.0033 0.0016
                         'International Tables Vol C Tables 4.2.6.8 and 6.1.1.4'
    'H' 'H' 0.0000 0.0000
                         'International Tables Vol C Tables 4.2.6.8 and 6.1.1.4'
    'F' 'F' 0.0171 0.0103
                         'International Tables Vol C Tables 4.2.6.8 and 6.1.1.4'
    'N' 'N' 0.0061 0.0033
                         'International Tables Vol C Tables 4.2.6.8 and 6.1.1.4'
    'O' 'O' 0.0106 0.0060
                         'International Tables Vol C Tables 4.2.6.8 and 6.1.1.4'
_computing_data_collection     '<i>CrystalClear-SM Expert</i> (Rigaku, 2011)'
_computing_cell_refinement     '<i>CrystalClear-SM Expert</i> (Rigaku, 2011)'
_computing_data_reduction     '<i>CrystalClear-SM Expert</i> (Rigaku, 2011)'
_computing_structure_solution     'SHELXS97 (Sheldrick, 2008)'
_computing_structure_refinement     'SHELXL97 (Sheldrick, 2008)'
_computing_molecular_graphics
                      'ORTEP-3 (Farrugia, 1997) and DIAMOND (Brandenburg, 2006)'
_computing_publication_material     'publCIF (Westrip, 2010)'
loop_
    _atom_site_type_symbol
    _atom_site_label
    _atom_site_fract_x
    _atom_site_fract_y
    _atom_site_fract_z
    _atom_site_U_iso_or_equiv
    _atom_site_adp_type
    _atom_site_calc_flag
    _atom_site_refinement_flags
    _atom_site_occupancy
    _atom_site_symmetry_multiplicity
    _atom_site_disorder_assembly
    _atom_site_disorder_group
    F F1 0.06301(8) 0.63866(8) 0.42728(8) 0.0347(3) Uani d . 1 1 . .
    F F2 0.08200(10) 0.59309(10) 0.27995(8) 0.0472(3) Uani d . 1 1 . .
    F F3 0.00983(8) 0.49890(9) 0.36550(11) 0.0490(3) Uani d . 1 1 . .
    F F4 0.24269(7) 0.32103(7) 0.22775(7) 0.0244(2) Uani d . 1 1 . .
    F F5 0.40411(8) 0.31616(7) 0.21097(7) 0.0268(2) Uani d . 1 1 . .
    F F6 0.32339(7) 0.45128(7) 0.20711(7) 0.0223(2) Uani d . 1 1 . .
    O O1 0.34838(8) 0.58357(7) 0.75929(8) 0.0177(2) Uani d D 1 1 . .
    H H1o 0.3897(13) 0.6035(13) 0.8197(10) 0.026 Uiso d D 1 1 . .
    O O2 0.54803(8) 0.32514(8) 0.88013(8) 0.0172(2) Uani d . 1 1 . .
    O O3 0.53313(8) 0.33958(7) 1.04525(8) 0.0167(2) Uani d . 1 1 . .
    N N1 0.24628(9) 0.47056(9) 0.38278(9) 0.0148(2) Uani d . 1 1 . .
    N N2 0.40608(9) 0.40943(8) 0.89798(9) 0.0132(2) Uani d . 1 1 . .
    C C1 0.20188(11) 0.52274(10) 0.44060(11) 0.0157(3) Uani d . 1 1 . .
    C C2 0.24724(11) 0.53657(10) 0.55218(11) 0.0153(3) Uani d . 1 1 . .
    H H2 0.2115 0.5773 0.5879 0.018 Uiso calc R 1 1 . .
    C C3 0.34448(11) 0.49011(10) 0.60906(11) 0.0135(3) Uani d . 1 1 . .
    C C4 0.39716(11) 0.43306(10) 0.55111(11) 0.0131(3) Uani d . 1 1 . .
    C C5 0.49874(11) 0.38293(10) 0.60028(11) 0.0156(3) Uani d . 1 1 . .
    H H5 0.5336 0.3848 0.6763 0.019 Uiso calc R 1 1 . .
    C C6 0.54664(12) 0.33218(11) 0.53960(12) 0.0184(3) Uani d . 1 1 . .
    H H6 0.6149 0.2997 0.5737 0.022 Uiso calc R 1 1 . .
    C C7 0.49589(12) 0.32732(10) 0.42648(12) 0.0178(3) Uani d . 1 1 . .
    H H7 0.5305 0.2920 0.3852 0.021 Uiso calc R 1 1 . .
    C C8 0.39727(11) 0.37307(10) 0.37610(11) 0.0148(3) Uani d . 1 1 . .
    C C9 0.34484(11) 0.42711(10) 0.43713(11) 0.0132(3) Uani d . 1 1 . .
    C C10 0.08955(13) 0.56455(12) 0.37809(12) 0.0234(3) Uani d . 1 1 . .
    C C11 0.34203(12) 0.36577(11) 0.25637(12) 0.0188(3) Uani d . 1 1 . .
    C C12 0.38962(11) 0.49779(10) 0.73029(11) 0.0136(3) Uani d . 1 1 . .
    H H12 0.4728 0.5004 0.7553 0.016 Uiso calc R 1 1 . .
    C C13 0.35295(11) 0.40908(10) 0.77995(11) 0.0130(3) Uani d . 1 1 . .
    H H13 0.3785 0.3507 0.7515 0.016 Uiso calc R 1 1 . .
    C C14 0.33521(11) 0.43906(11) 0.95997(11) 0.0162(3) Uani d . 1 1 . .
    H H14A 0.3039 0.5032 0.9361 0.019 Uiso calc R 1 1 . .
    H H14B 0.3805 0.4427 1.0374 0.019 Uiso calc R 1 1 . .
    C C15 0.24059(12) 0.36724(12) 0.94326(12) 0.0207(3) Uani d . 1 1 . .
    H H15A 0.1786 0.3981 0.9598 0.025 Uiso calc R 1 1 . .
    H H15B 0.2674 0.3127 0.9931 0.025 Uiso calc R 1 1 . .
    C C16 0.19855(12) 0.33083(11) 0.82632(12) 0.0200(3) Uani d . 1 1 . .
    H H16A 0.2337 0.2685 0.8226 0.024 Uiso calc R 1 1 . .
    H H16B 0.1169 0.3212 0.8024 0.024 Uiso calc R 1 1 . .
    C C17 0.22634(11) 0.40230(10) 0.75142(12) 0.0159(3) Uani d . 1 1 . .
    H H17A 0.1959 0.4659 0.7589 0.019 Uiso calc R 1 1 . .
    H H17B 0.1916 0.3814 0.6757 0.019 Uiso calc R 1 1 . .
    C C18 0.49755(11) 0.35697(10) 0.94887(11) 0.0132(3) Uani d . 1 1 . .
    C C19 0.63991(11) 0.25860(11) 0.92685(12) 0.0184(3) Uani d . 1 1 . .
    H H19A 0.6503 0.2196 0.8686 0.022 Uiso calc R 1 1 . .
    H H19B 0.6203 0.2148 0.9764 0.022 Uiso calc R 1 1 . .
    C C20 0.74791(12) 0.30819(10) 0.98754(12) 0.0171(3) Uani d . 1 1 . .
    C C21 0.80837(13) 0.35436(11) 0.93193(13) 0.0226(3) Uani d . 1 1 . .
    H H21 0.7803 0.3564 0.8555 0.027 Uiso calc R 1 1 . .
    C C22 0.90963(13) 0.39735(12) 0.98804(15) 0.0272(4) Uani d . 1 1 . .
    H H22 0.9506 0.4285 0.9498 0.033 Uiso calc R 1 1 . .
    C C23 0.95114(13) 0.39495(12) 1.09955(15) 0.0285(4) Uani d . 1 1 . .
    H H23 1.0207 0.4240 1.1376 0.034 Uiso calc R 1 1 . .
    C C24 0.89110(13) 0.35018(11) 1.15538(14) 0.0250(3) Uani d . 1 1 . .
    H H24 0.9191 0.3489 1.2318 0.030 Uiso calc R 1 1 . .
    C C25 0.78982(12) 0.30711(11) 1.09960(12) 0.0198(3) Uani d . 1 1 . .
    H H25 0.7487 0.2766 1.1383 0.024 Uiso calc R 1 1 . .
loop_
    _atom_site_aniso_label
    _atom_site_aniso_U_11
    _atom_site_aniso_U_22
    _atom_site_aniso_U_33
    _atom_site_aniso_U_12
    _atom_site_aniso_U_13
    _atom_site_aniso_U_23
    F1 0.0323(5) 0.0394(6) 0.0246(5) 0.0208(5) -0.0003(4) -0.0068(5)
    F2 0.0495(7) 0.0708(9) 0.0172(5) 0.0375(6) 0.0061(5) 0.0128(5)
    F3 0.0158(5) 0.0440(7) 0.0709(9) 0.0006(4) -0.0062(5) -0.0050(6)
    F4 0.0241(4) 0.0307(5) 0.0174(5) -0.0109(4) 0.0059(4) -0.0066(4)
    F5 0.0312(5) 0.0347(5) 0.0181(5) 0.0039(4) 0.0130(4) -0.0075(4)
    F6 0.0283(5) 0.0250(5) 0.0139(4) -0.0012(4) 0.0079(4) 0.0029(4)
    O1 0.0231(5) 0.0152(5) 0.0116(5) 0.0010(4) 0.0020(4) -0.0035(4)
    O2 0.0150(5) 0.0235(5) 0.0129(5) 0.0064(4) 0.0045(4) -0.0003(4)
    O3 0.0198(5) 0.0188(5) 0.0097(5) 0.0005(4) 0.0025(4) 0.0007(4)
    N1 0.0155(5) 0.0164(6) 0.0118(6) -0.0008(4) 0.0040(4) 0.0003(5)
    N2 0.0146(5) 0.0171(6) 0.0077(5) 0.0022(4) 0.0038(4) -0.0003(4)
    C1 0.0152(6) 0.0168(7) 0.0136(7) -0.0004(5) 0.0031(5) 0.0007(5)
    C2 0.0162(6) 0.0167(7) 0.0130(7) 0.0004(5) 0.0049(5) -0.0013(5)
    C3 0.0148(6) 0.0139(7) 0.0117(7) -0.0034(5) 0.0043(5) -0.0001(5)
    C4 0.0145(6) 0.0133(6) 0.0119(6) -0.0017(5) 0.0052(5) 0.0007(5)
    C5 0.0155(6) 0.0172(7) 0.0126(7) -0.0006(5) 0.0030(5) 0.0026(5)
    C6 0.0156(6) 0.0181(7) 0.0215(8) 0.0023(5) 0.0062(6) 0.0019(6)
    C7 0.0204(7) 0.0160(7) 0.0204(8) 0.0000(6) 0.0111(6) -0.0014(6)
    C8 0.0172(6) 0.0142(6) 0.0139(7) -0.0040(5) 0.0064(5) -0.0021(5)
    C9 0.0144(6) 0.0127(6) 0.0129(7) -0.0025(5) 0.0052(5) -0.0002(5)
    C10 0.0222(7) 0.0291(8) 0.0149(7) 0.0065(6) 0.0012(6) -0.0028(6)
    C11 0.0207(7) 0.0223(8) 0.0156(7) -0.0029(6) 0.0090(6) -0.0037(6)
    C12 0.0135(6) 0.0155(7) 0.0105(7) -0.0001(5) 0.0027(5) -0.0003(5)
    C13 0.0140(6) 0.0148(6) 0.0093(6) 0.0000(5) 0.0028(5) -0.0010(5)
    C14 0.0183(6) 0.0189(7) 0.0135(7) 0.0029(5) 0.0082(5) -0.0010(5)
    C15 0.0205(7) 0.0251(8) 0.0199(8) 0.0012(6) 0.0112(6) 0.0025(6)
    C16 0.0173(7) 0.0222(8) 0.0201(8) -0.0037(6) 0.0059(6) 0.0029(6)
    C17 0.0133(6) 0.0187(7) 0.0144(7) -0.0003(5) 0.0032(5) 0.0014(5)
    C18 0.0155(6) 0.0131(6) 0.0109(7) -0.0017(5) 0.0044(5) -0.0012(5)
    C19 0.0181(7) 0.0172(7) 0.0179(7) 0.0052(6) 0.0037(5) -0.0020(6)
    C20 0.0164(6) 0.0132(7) 0.0200(8) 0.0056(5) 0.0040(5) -0.0013(6)
    C21 0.0261(8) 0.0201(8) 0.0214(8) 0.0027(6) 0.0080(6) -0.0016(6)
    C22 0.0260(8) 0.0214(8) 0.0367(10) -0.0043(6) 0.0140(7) -0.0027(7)
    C23 0.0211(7) 0.0214(8) 0.0376(10) -0.0011(6) 0.0031(7) -0.0067(7)
    C24 0.0252(8) 0.0205(8) 0.0217(8) 0.0053(6) -0.0017(6) -0.0021(6)
    C25 0.0204(7) 0.0179(7) 0.0187(8) 0.0051(6) 0.0034(6) 0.0019(6)
_geom_special_details
;
All s.u.'s (except the s.u. in the dihedral angle between two l.s. planes) are
estimated using the full covariance matrix. The cell s.u.'s are taken into
account individually in the estimation of s.u.'s in distances, angles and
torsion angles; correlations between s.u.'s in cell parameters are only used
when they are defined by crystal symmetry. An approximate (isotropic)
treatment of cell s.u.'s is used for estimating s.u.'s involving l.s. planes.
;
loop_
    _geom_bond_atom_site_label_1
    _geom_bond_atom_site_label_2
    _geom_bond_site_symmetry_2
    _geom_bond_distance
    _geom_bond_publ_flag
    F1 C10 . 1.3284(19) ?
    F2 C10 . 1.3289(19) ?
    F3 C10 . 1.339(2) ?
    F4 C11 . 1.3485(17) ?
    F5 C11 . 1.3407(16) ?
    F6 C11 . 1.3443(18) ?
    O1 C12 . 1.4159(17) ?
    O1 H1O . 0.840(9) ?
    O2 C18 . 1.3570(16) ?
    O2 C19 . 1.4600(16) ?
    O3 C18 . 1.2218(17) ?
    N1 C1 . 1.3176(18) ?
    N1 C9 . 1.3615(17) ?
    N2 C18 . 1.3492(17) ?
    N2 C13 . 1.4733(17) ?
    N2 C14 . 1.4736(16) ?
    C1 C2 . 1.402(2) ?
    C1 C10 . 1.508(2) ?
    C2 C3 . 1.3760(19) ?
    C2 H2 . 0.9500 ?
    C3 C4 . 1.4250(19) ?
    C3 C12 . 1.5100(19) ?
    C4 C5 . 1.4223(19) ?
    C4 C9 . 1.4266(19) ?
    C5 C6 . 1.363(2) ?
    C5 H5 . 0.9500 ?
    C6 C7 . 1.413(2) ?
    C6 H6 . 0.9500 ?
    C7 C8 . 1.367(2) ?
    C7 H7 . 0.9500 ?
    C8 C9 . 1.4288(19) ?
    C8 C11 . 1.500(2) ?
    C12 C13 . 1.5500(19) ?
    C12 H12 . 1.0000 ?
    C13 C17 . 1.5335(18) ?
    C13 H13 . 1.0000 ?
    C14 C15 . 1.529(2) ?
    C14 H14A . 0.9900 ?
    C14 H14B . 0.9900 ?
    C15 C16 . 1.539(2) ?
    C15 H15A . 0.9900 ?
    C15 H15B . 0.9900 ?
    C16 C17 . 1.532(2) ?
    C16 H16A . 0.9900 ?
    C16 H16B . 0.9900 ?
    C17 H17A . 0.9900 ?
    C17 H17B . 0.9900 ?
    C19 C20 . 1.508(2) ?
    C19 H19A . 0.9900 ?
    C19 H19B . 0.9900 ?
    C20 C21 . 1.394(2) ?
    C20 C25 . 1.392(2) ?
    C21 C22 . 1.389(2) ?
    C21 H21 . 0.9500 ?
    C22 C23 . 1.386(3) ?
    C22 H22 . 0.9500 ?
    C23 C24 . 1.383(2) ?
    C23 H23 . 0.9500 ?
    C24 C25 . 1.389(2) ?
    C24 H24 . 0.9500 ?
    C25 H25 . 0.9500 ?
loop_
    _geom_angle_atom_site_label_1
    _geom_angle_atom_site_label_2
    _geom_angle_atom_site_label_3
    _geom_angle_site_symmetry_1
    _geom_angle_site_symmetry_3
    _geom_angle
    _geom_angle_publ_flag
    C12 O1 H1O . . 111.6(13) ?
    C18 O2 C19 . . 115.08(11) ?
    C1 N1 C9 . . 116.48(12) ?
    C18 N2 C13 . . 122.22(11) ?
    C18 N2 C14 . . 117.92(11) ?
    C13 N2 C14 . . 116.21(11) ?
    N1 C1 C2 . . 125.58(13) ?
    N1 C1 C10 . . 114.54(12) ?
    C2 C1 C10 . . 119.77(12) ?
    C3 C2 C1 . . 118.75(13) ?
    C3 C2 H2 . . 120.6 ?
    C1 C2 H2 . . 120.6 ?
    C2 C3 C4 . . 118.39(12) ?
    C2 C3 C12 . . 119.48(12) ?
    C4 C3 C12 . . 122.08(12) ?
    C3 C4 C5 . . 123.78(13) ?
    C3 C4 C9 . . 117.62(12) ?
    C5 C4 C9 . . 118.60(12) ?
    C6 C5 C4 . . 120.76(13) ?
    C6 C5 H5 . . 119.6 ?
    C4 C5 H5 . . 119.6 ?
    C5 C6 C7 . . 120.77(13) ?
    C5 C6 H6 . . 119.6 ?
    C7 C6 H6 . . 119.6 ?
    C8 C7 C6 . . 120.40(13) ?
    C8 C7 H7 . . 119.8 ?
    C6 C7 H7 . . 119.8 ?
    C7 C8 C9 . . 120.34(13) ?
    C7 C8 C11 . . 120.33(13) ?
    C9 C8 C11 . . 119.31(12) ?
    N1 C9 C4 . . 123.10(12) ?
    N1 C9 C8 . . 117.80(12) ?
    C4 C9 C8 . . 119.10(12) ?
    F2 C10 F1 . . 107.32(14) ?
    F2 C10 F3 . . 106.66(14) ?
    F1 C10 F3 . . 106.61(13) ?
    F2 C10 C1 . . 112.90(13) ?
    F1 C10 C1 . . 112.91(12) ?
    F3 C10 C1 . . 110.05(13) ?
    F5 C11 F6 . . 106.16(11) ?
    F5 C11 F4 . . 106.16(12) ?
    F6 C11 F4 . . 106.48(12) ?
    F5 C11 C8 . . 111.76(12) ?
    F6 C11 C8 . . 113.08(12) ?
    F4 C11 C8 . . 112.69(11) ?
    O1 C12 C3 . . 107.77(11) ?
    O1 C12 C13 . . 111.73(11) ?
    C3 C12 C13 . . 109.35(11) ?
    O1 C12 H12 . . 109.3 ?
    C3 C12 H12 . . 109.3 ?
    C13 C12 H12 . . 109.3 ?
    N2 C13 C17 . . 109.02(10) ?
    N2 C13 C12 . . 110.44(11) ?
    C17 C13 C12 . . 113.07(11) ?
    N2 C13 H13 . . 108.1 ?
    C17 C13 H13 . . 108.1 ?
    C12 C13 H13 . . 108.1 ?
    N2 C14 C15 . . 109.92(11) ?
    N2 C14 H14A . . 109.7 ?
    C15 C14 H14A . . 109.7 ?
    N2 C14 H14B . . 109.7 ?
    C15 C14 H14B . . 109.7 ?
    H14A C14 H14B . . 108.2 ?
    C14 C15 C16 . . 110.48(11) ?
    C14 C15 H15A . . 109.6 ?
    C16 C15 H15A . . 109.6 ?
    C14 C15 H15B . . 109.6 ?
    C16 C15 H15B . . 109.6 ?
    H15A C15 H15B . . 108.1 ?
    C17 C16 C15 . . 110.75(12) ?
    C17 C16 H16A . . 109.5 ?
    C15 C16 H16A . . 109.5 ?
    C17 C16 H16B . . 109.5 ?
    C15 C16 H16B . . 109.5 ?
    H16A C16 H16B . . 108.1 ?
    C16 C17 C13 . . 109.86(11) ?
    C16 C17 H17A . . 109.7 ?
    C13 C17 H17A . . 109.7 ?
    C16 C17 H17B . . 109.7 ?
    C13 C17 H17B . . 109.7 ?
    H17A C17 H17B . . 108.2 ?
    O3 C18 N2 . . 125.34(12) ?
    O3 C18 O2 . . 122.70(12) ?
    N2 C18 O2 . . 111.96(11) ?
    O2 C19 C20 . . 112.88(12) ?
    O2 C19 H19A . . 109.0 ?
    C20 C19 H19A . . 109.0 ?
    O2 C19 H19B . . 109.0 ?
    C20 C19 H19B . . 109.0 ?
    H19A C19 H19B . . 107.8 ?
    C21 C20 C25 . . 119.02(14) ?
    C21 C20 C19 . . 120.30(14) ?
    C25 C20 C19 . . 120.68(13) ?
    C22 C21 C20 . . 120.15(15) ?
    C22 C21 H21 . . 119.9 ?
    C20 C21 H21 . . 119.9 ?
    C23 C22 C21 . . 120.35(15) ?
    C23 C22 H22 . . 119.8 ?
    C21 C22 H22 . . 119.8 ?
    C24 C23 C22 . . 119.87(15) ?
    C24 C23 H23 . . 120.1 ?
    C22 C23 H23 . . 120.1 ?
    C23 C24 C25 . . 119.97(15) ?
    C23 C24 H24 . . 120.0 ?
    C25 C24 H24 . . 120.0 ?
    C24 C25 C20 . . 120.64(14) ?
    C24 C25 H25 . . 119.7 ?
    C20 C25 H25 . . 119.7 ?
loop_
    _geom_torsion_atom_site_label_1
    _geom_torsion_atom_site_label_2
    _geom_torsion_atom_site_label_3
    _geom_torsion_atom_site_label_4
    _geom_torsion_site_symmetry_1
    _geom_torsion_site_symmetry_2
    _geom_torsion_site_symmetry_3
    _geom_torsion_site_symmetry_4
    _geom_torsion
    _geom_torsion_publ_flag
    C9 N1 C1 C2 . . . . -0.3(2) ?
    C9 N1 C1 C10 . . . . -176.49(12) ?
    N1 C1 C2 C3 . . . . -2.3(2) ?
    C10 C1 C2 C3 . . . . 173.71(13) ?
    C1 C2 C3 C4 . . . . 2.6(2) ?
    C1 C2 C3 C12 . . . . -175.10(12) ?
    C2 C3 C4 C5 . . . . 178.88(13) ?
    C12 C3 C4 C5 . . . . -3.5(2) ?
    C2 C3 C4 C9 . . . . -0.51(19) ?
    C12 C3 C4 C9 . . . . 177.10(12) ?
    C3 C4 C5 C6 . . . . -177.76(13) ?
    C9 C4 C5 C6 . . . . 1.6(2) ?
    C4 C5 C6 C7 . . . . -0.7(2) ?
    C5 C6 C7 C8 . . . . -0.4(2) ?
    C6 C7 C8 C9 . . . . 0.6(2) ?
    C6 C7 C8 C11 . . . . -178.42(13) ?
    C1 N1 C9 C4 . . . . 2.5(2) ?
    C1 N1 C9 C8 . . . . -177.60(12) ?
    C3 C4 C9 N1 . . . . -2.2(2) ?
    C5 C4 C9 N1 . . . . 178.41(12) ?
    C3 C4 C9 C8 . . . . 177.97(12) ?
    C5 C4 C9 C8 . . . . -1.45(19) ?
    C7 C8 C9 N1 . . . . -179.50(13) ?
    C11 C8 C9 N1 . . . . -0.48(19) ?
    C7 C8 C9 C4 . . . . 0.4(2) ?
    C11 C8 C9 C4 . . . . 179.39(12) ?
    N1 C1 C10 F2 . . . . -38.11(19) ?
    C2 C1 C10 F2 . . . . 145.43(15) ?
    N1 C1 C10 F1 . . . . -160.08(13) ?
    C2 C1 C10 F1 . . . . 23.5(2) ?
    N1 C1 C10 F3 . . . . 80.93(17) ?
    C2 C1 C10 F3 . . . . -95.52(16) ?
    C7 C8 C11 F5 . . . . -3.62(19) ?
    C9 C8 C11 F5 . . . . 177.36(12) ?
    C7 C8 C11 F6 . . . . -123.34(14) ?
    C9 C8 C11 F6 . . . . 57.64(16) ?
    C7 C8 C11 F4 . . . . 115.84(14) ?
    C9 C8 C11 F4 . . . . -63.18(18) ?
    C2 C3 C12 O1 . . . . -24.67(16) ?
    C4 C3 C12 O1 . . . . 157.75(12) ?
    C2 C3 C12 C13 . . . . 96.96(15) ?
    C4 C3 C12 C13 . . . . -80.62(15) ?
    C18 N2 C13 C17 . . . . 136.12(13) ?
    C14 N2 C13 C17 . . . . -21.86(16) ?
    C18 N2 C13 C12 . . . . -99.08(14) ?
    C14 N2 C13 C12 . . . . 102.94(13) ?
    O1 C12 C13 N2 . . . . -67.05(13) ?
    C3 C12 C13 N2 . . . . 173.73(10) ?
    O1 C12 C13 C17 . . . . 55.41(15) ?
    C3 C12 C13 C17 . . . . -63.81(14) ?
    C18 N2 C14 C15 . . . . -94.29(15) ?
    C13 N2 C14 C15 . . . . 64.67(15) ?
    N2 C14 C15 C16 . . . . -37.26(16) ?
    C14 C15 C16 C17 . . . . -23.02(16) ?
    C15 C16 C17 C13 . . . . 65.54(15) ?
    N2 C13 C17 C16 . . . . -41.29(15) ?
    C12 C13 C17 C16 . . . . -164.53(12) ?
    C13 N2 C18 O3 . . . . -165.29(13) ?
    C14 N2 C18 O3 . . . . -7.7(2) ?
    C13 N2 C18 O2 . . . . 15.20(18) ?
    C14 N2 C18 O2 . . . . 172.82(11) ?
    C19 O2 C18 O3 . . . . 7.38(19) ?
    C19 O2 C18 N2 . . . . -173.10(11) ?
    C18 O2 C19 C20 . . . . -82.15(15) ?
    O2 C19 C20 C21 . . . . -75.11(16) ?
    O2 C19 C20 C25 . . . . 106.09(15) ?
    C25 C20 C21 C22 . . . . 0.9(2) ?
    C19 C20 C21 C22 . . . . -177.93(14) ?
    C20 C21 C22 C23 . . . . -0.2(2) ?
    C21 C22 C23 C24 . . . . -0.5(2) ?
    C22 C23 C24 C25 . . . . 0.5(2) ?
    C23 C24 C25 C20 . . . . 0.2(2) ?
    C21 C20 C25 C24 . . . . -0.9(2) ?
    C19 C20 C25 C24 . . . . 177.91(13) ?
loop_
    _geom_hbond_atom_site_label_D
    _geom_hbond_atom_site_label_H
    _geom_hbond_atom_site_label_A
    _geom_hbond_site_symmetry_A
    _geom_hbond_distance_DH
    _geom_hbond_distance_HA
    _geom_hbond_distance_DA
    _geom_hbond_angle_DHA
    O1 H1o O3 3_667 0.840(14) 1.895(14) 2.7294(14) 172.1(17)
