# Supplementary material for: Benzyl 2-{[2,8-bis­(trifluoro­meth­yl)quinolin-4-yl](hy­droxy)meth­yl}piperidine-1-carboxyl­ate
Source: Acta Crystallogr Sect E Struct Rep Online. 2011 Nov 16;67(Pt 12):o3313–4. doi: 10.1107/S1600536811047738 (PMC3238965; doi:10.1107/S1600536811047738)
Supplement: Supplementary file 2 [file e-67-o3313-Isup2.hkl]

#
# h,k,l, Fc-squared, Fo-squared, sigma(Fo-squared) and status flag
#
data_I
_shelx_title ' 2011ncs0294a'
_shelx_refln_list_code          4
_shelx_F_calc_maximum      183.09
_exptl_crystal_F_000      1056.00
_reflns_d_resolution_high  0.7701
 
loop_
 _symmetry_equiv_pos_as_xyz
 'x, y, z'
 '-x+1/2, y+1/2, -z+1/2'
 '-x, -y, -z'
 'x-1/2, -y-1/2, z-1/2'
 
_cell_length_a    12.7793
_cell_length_b    13.9970
_cell_length_c    13.2188
_cell_angle_alpha  90.000
_cell_angle_beta  109.999
_cell_angle_gamma  90.000
 
_shelx_F_squared_multiplier     1.000
 
loop_
 _refln_index_h
 _refln_index_k
 _refln_index_l
 _refln_F_squared_calc
 _refln_F_squared_meas
 _refln_F_squared_sigma
 _refln_observed_status
   2   0   0      104.16      102.26     19.48 o
   4   0   0      407.36      464.39      9.79 o
   6   0   0     1378.68     1418.27     27.72 o
   8   0   0     1396.45     1594.39     33.45 o
  10   0   0       21.47       21.14      4.53 o
  12   0   0     2130.71     1937.27     64.18 o
  14   0   0      172.60      129.79     12.46 o
   2   1   0    12550.32    12161.65    184.77 o
   3   1   0     6677.88     6389.42     87.52 o
   4   1   0      858.25      841.27     10.00 o
   5   1   0      666.01      816.31     15.13 o
   6   1   0     1973.06     2160.09     24.64 o
   7   1   0     9955.04    10623.97    211.22 o
   8   1   0     2443.99     2350.20     61.42 o
   9   1   0     1161.30     1093.25     28.92 o
  10   1   0     1479.37     1388.25     40.77 o
  11   1   0       62.82       53.99      6.42 o
  12   1   0      589.24      539.03     14.39 o
  13   1   0       15.01        9.28      3.52 o
  14   1   0      192.96      185.90     10.38 o
  15   1   0      386.99      347.60     13.88 o
   1   2   0     3492.52     2826.93    356.17 o
   2   2   0      761.75      838.41     14.53 o
   3   2   0    12509.60    12287.07    172.65 o
   4   2   0     1641.30     1730.53     21.05 o
   5   2   0     8708.00     8894.19    147.88 o
   6   2   0     1625.84     1575.22     22.22 o
   7   2   0     2737.74     2922.54     42.58 o
   8   2   0        6.20        4.56      2.00 o
   9   2   0       73.96       79.42      3.98 o
  10   2   0       90.18       60.88      3.47 o
  11   2   0       26.63       20.44      5.55 o
  12   2   0      905.34      766.76    115.02 o
  13   2   0      858.55      732.31     26.80 o
  14   2   0        7.62        5.98      6.19 o
  15   2   0      211.53      198.94     10.99 o
   1   3   0     7848.38     7935.82    126.30 o
   3   3   0    27265.05    28268.41    515.84 o
   4   3   0     2150.56     2242.76     27.95 o
   5   3   0      739.69      833.10     10.14 o
   6   3   0      368.05      511.76      9.25 o
   7   3   0     2212.23     2213.69     37.62 o
   8   3   0        1.90        0.66      1.57 o
   9   3   0      231.96      231.07      4.74 o
  10   3   0      927.96      814.62     25.24 o
  11   3   0       48.46       61.33      4.20 o
  12   3   0      108.19      104.72      5.22 o
  13   3   0       51.20       56.09      8.88 o
  14   3   0       86.15       84.55     16.65 o
  15   3   0       34.12       42.20      7.10 o
   0   4   0    28249.08    28339.46    816.96 o
   1   4   0     2149.73     2312.97     31.86 o
   2   4   0     6748.58     6995.31    109.99 o
   3   4   0      135.79      161.49      3.90 o
   4   4   0      286.33      270.30      4.59 o
   5   4   0      125.34      120.34      3.98 o
   6   4   0     1357.97     1381.60     25.25 o
   7   4   0     2779.73     2820.36     58.28 o
   8   4   0      611.02      610.27     10.87 o
   9   4   0      369.07      374.55     12.09 o
  10   4   0       13.98       21.15      2.81 o
  11   4   0        0.35       -0.08      2.28 o
  12   4   0       31.69       21.06      8.18 o
  13   4   0        3.92        4.98      8.08 o
  14   4   0        2.00        5.06      8.15 o
  15   4   0       64.42       87.58     11.33 o
   1   5   0     1188.91     1162.29     16.26 o
   2   5   0      268.50      289.86     10.33 o
   3   5   0     2076.92     2131.25     34.79 o
   4   5   0      152.00      156.04      3.97 o
   5   5   0     3045.84     2901.17     50.30 o
   6   5   0     2132.36     2176.49     35.98 o
   7   5   0     2769.29     2814.87     57.58 o
   8   5   0      285.39      284.05      7.75 o
   9   5   0      395.94      425.74      8.63 o
  10   5   0       12.06        4.63      1.88 o
  11   5   0      223.06      164.51      7.44 o
  12   5   0        2.72       -2.42      4.53 o
  13   5   0      207.26      200.45     10.19 o
  14   5   0       12.82       25.90      5.89 o
   0   6   0     6618.56     6626.31    145.59 o
   1   6   0      397.91      353.55      6.06 o
   2   6   0      578.57      554.59      8.73 o
   3   6   0     2798.12     3007.87     44.22 o
   4   6   0    13001.15    13674.36    281.49 o
   5   6   0       71.43       75.04      4.45 o
   6   6   0       30.36       41.94      5.13 o
   7   6   0      278.87      282.38      6.83 o
   8   6   0      204.31      222.47      6.93 o
   9   6   0      208.95      195.05      4.48 o
  10   6   0      167.63      154.27      3.93 o
  11   6   0       36.96       38.65      3.38 o
  12   6   0      162.86      171.24     13.82 o
  13   6   0       53.94       82.14     11.02 o
  14   6   0      257.45      296.57     18.12 o
   1   7   0      208.72      203.11      4.35 o
   2   7   0        1.00        1.23      1.80 o
   3   7   0     3234.54     3395.51     57.66 o
   4   7   0     5833.63     5994.77    108.58 o
   5   7   0       65.28       80.93      4.47 o
   6   7   0      717.03      734.35     15.92 o
   7   7   0       18.16       13.82      2.67 o
   8   7   0      100.67      101.51      5.06 o
   9   7   0       75.16       79.53     15.36 o
  10   7   0        4.64        4.79      2.11 o
  11   7   0       17.65        8.91      8.23 o
  12   7   0        0.13       -0.15      4.30 o
  13   7   0       11.72       10.87      8.98 o
  14   7   0       45.39       89.54     12.31 o
   0   8   0      790.74      702.33     27.18 o
   1   8   0      151.73      137.65      4.57 o
   2   8   0     1694.91     1687.38     27.42 o
   3   8   0      373.10      377.02     10.77 o
   4   8   0        5.08        4.36      2.53 o
   5   8   0      420.18      401.13      8.19 o
   6   8   0      580.91      567.93     10.10 o
   7   8   0      109.05      109.35     12.31 o
   8   8   0      326.58      325.37      7.56 o
   9   8   0        1.47        0.90      1.89 o
  10   8   0      246.98      230.73     15.70 o
  11   8   0      243.35      310.00     17.97 o
  12   8   0       17.65       36.32      6.49 o
  13   8   0       98.69      113.85     13.51 o
  14   8   0      195.36      261.38     16.84 o
   1   9   0     2486.76     2427.53     67.42 o
   2   9   0        0.04        7.80      5.42 o
   3   9   0     1267.68     1337.92     22.81 o
   4   9   0      578.79      511.53     14.13 o
   5   9   0      523.78      480.71      9.59 o
   6   9   0      269.97      250.84      7.73 o
   7   9   0        5.98        4.73      1.98 o
   8   9   0      234.12      241.08      6.06 o
   9   9   0      398.81      405.63      9.34 o
  10   9   0        2.58       11.10      8.61 o
  11   9   0       12.93       33.67      9.74 o
  12   9   0        0.16        2.79      4.76 o
  13   9   0        7.08       11.40      9.14 o
   0  10   0       73.75       63.34      8.15 o
   1  10   0       97.50       86.41      6.27 o
   2  10   0       34.27       41.14      3.04 o
   3  10   0       63.80       67.96      4.28 o
   4  10   0        0.01        2.34      2.19 o
   5  10   0      134.48      127.67      5.77 o
   6  10   0      373.39      357.43     18.47 o
   7  10   0      115.99       96.30      7.43 o
   8  10   0      364.66      363.28     26.50 o
   9  10   0      316.40      301.62     18.12 o
  10  10   0       49.99       60.63     11.70 o
  11  10   0       51.10       69.54     11.93 o
  12  10   0        0.69       -0.15      7.02 o
  13  10   0        0.14       -0.53      4.83 o
   1  11   0      286.03      286.91      8.49 o
   2  11   0       66.02       69.81      6.83 o
   3  11   0        8.72       18.56      5.50 o
   4  11   0       71.29       66.43      5.03 o
   5  11   0     1109.29     1037.87     23.34 o
   6  11   0      462.77      476.69     14.51 o
   7  11   0        3.35        3.47      3.02 o
   9  11   0      144.43      145.79     14.04 o
  10  11   0      157.04      208.99     15.48 o
  11  11   0      132.66      183.09     15.33 o
  12  11   0       11.93        7.10      9.14 o
   0  12   0     2182.89     2193.89     68.86 o
   1  12   0        0.81        1.36      4.16 o
   2  12   0      944.04      947.88     22.37 o
   3  12   0       30.05       33.05      5.36 o
   4  12   0      413.71      405.88     11.72 o
   5  12   0       34.23       39.25      5.93 o
   6  12   0      141.62      142.48      5.81 o
   7  12   0      300.00      336.14     35.52 o
   9  12   0        5.43       -6.49      8.38 o
  10  12   0        2.81       13.74      8.83 o
  11  12   0        0.00        7.10      8.68 o
   1  13   0       83.38       97.20      7.04 o
   2  13   0      573.77      570.32     15.66 o
   3  13   0      283.94      269.22      9.91 o
   4  13   0       62.18       72.61      7.97 o
   5  13   0        0.79        6.04      3.73 o
   6  13   0      270.51      266.39     10.09 o
   7  13   0       67.38       64.25      8.00 o
   9  13   0      113.05      131.37     13.74 o
  10  13   0        3.45       17.44      9.97 o
   0  14   0       46.74       52.85      8.68 o
   1  14   0       81.04       90.95     15.33 o
   2  14   0      156.76      164.27     14.87 o
   3  14   0      505.53      515.66     13.09 o
   4  14   0     1134.17     1139.13     27.93 o
   5  14   0       74.15       94.07     12.68 o
   6  14   0      564.68      607.18     47.07 o
   7  14   0      193.64      198.26     17.14 o
   9  14   0        2.87       20.91      9.51 o
   1  15   0        2.76        3.19      4.61 o
   2  15   0       44.35       55.97      5.47 o
   3  15   0      880.99      808.46     20.86 o
   4  15   0        0.08       -0.70      4.34 o
   5  15   0       41.06       67.66      6.23 o
   6  15   0       10.16        5.74      9.66 o
   7  15   0        2.48        1.36      4.98 o
   0  16   0      106.80      136.05     11.33 o
   1  16   0       35.69       48.20     14.91 o
   2  16   0        6.60        3.82      5.32 o
   3  16   0      463.88      432.43     12.17 o
   4  16   0       71.29       81.02      7.66 o
   5  16   0        4.88        1.66      4.83 o
   6  16   0       32.06       25.59     11.17 o
   1  17   0      267.24      263.19     12.57 o
   2  17   0      272.89      272.23     10.74 o
   3  17   0       44.35       47.40     13.10 o
   4  17   0        6.09       12.23      8.91 o
   5  17   0        0.20       13.06      9.97 o
   0  18   0       58.88       84.79     10.72 o
   1  18   0      168.93      164.69      9.18 o
   2  18   0      700.98      703.09     21.29 o
 -15   0   1      151.32      130.92     13.51 o
 -13   0   1      240.34      246.21     16.31 o
 -11   0   1      314.64      330.92     16.53 o
  -9   0   1       10.64       23.05      4.00 o
  -7   0   1        7.82       18.35      3.52 o
  -5   0   1     3632.94     3714.38     61.52 o
  -3   0   1        9.91        4.16      1.53 o
   3   0   1     4770.38     4905.19    159.12 o
   5   0   1     3810.75     3913.71     81.54 o
   7   0   1        0.03       -1.23      2.72 o
   9   0   1      789.73      769.88     26.65 o
  11   0   1      488.66      506.99     21.52 o
  13   0   1      675.87      657.61     26.95 o
  15   0   1        3.84        5.66      8.31 o
 -15   1   1       18.18       11.89      6.22 o
 -14   1   1        7.07       -1.41      5.37 o
 -13   1   1       18.42       21.37      6.09 o
 -12   1   1      175.38      169.48      8.91 o
 -11   1   1       70.92       62.28      3.47 o
 -10   1   1        5.61       15.03      2.62 o
  -9   1   1      454.29      424.92      9.93 o
  -8   1   1      568.54      579.85      8.89 o
  -7   1   1      633.51      623.03      9.28 o
  -6   1   1      722.43      787.72      8.99 o
  -5   1   1        1.20        1.44      1.26 o
  -4   1   1      788.87      718.35      8.72 o
  -3   1   1     3905.52     3955.95     60.80 o
  -2   1   1     1449.32     1493.54     16.55 o
   1   1   1     4892.27     4738.44     97.02 o
   2   1   1     3406.91     3315.26     46.39 o
   3   1   1     1233.84     1133.38     15.36 o
   4   1   1     3326.78     3092.32     56.88 o
   5   1   1      252.97      218.63      4.14 o
   6   1   1      815.14      766.46     10.14 o
   7   1   1       52.42       64.08      4.24 o
   8   1   1      660.33      695.95     14.95 o
   9   1   1      253.80      235.28     25.37 o
  10   1   1       45.68       47.02      6.19 o
  11   1   1     1062.49     1021.68     26.88 o
  12   1   1      111.90      112.17     13.48 o
  13   1   1       14.86       10.78      6.02 o
  14   1   1      361.00      367.66     13.31 o
  15   1   1       18.09       13.50      6.42 o
 -15   2   1       21.68       11.95      4.58 o
 -14   2   1      393.14      421.68     42.20 o
 -13   2   1        8.76       11.77      4.27 o
 -12   2   1      305.98      336.45     10.34 o
 -11   2   1       50.57       60.43      3.77 o
 -10   2   1      604.81      624.32     11.80 o
  -9   2   1     1635.62     1621.61     27.44 o
  -8   2   1      236.61      232.50      4.42 o
  -7   2   1     2575.45     2716.05     39.07 o
  -6   2   1       25.23       30.71      1.67 o
  -5   2   1     1546.50     1559.85     16.96 o
  -4   2   1     2737.95     2754.28     56.87 o
  -3   2   1     1645.03     1606.88     28.33 o
  -2   2   1     1987.22     1986.41     41.79 o
  -1   2   1     1126.19     1037.10     67.46 o
   0   2   1       15.17       17.39      1.93 o
   1   2   1      888.26      867.44     14.79 o
   2   2   1     1337.56     1249.76     15.66 o
   3   2   1     1582.62     1641.08     22.77 o
   4   2   1       52.22       39.18      1.75 o
   5   2   1     3843.34     4215.56     56.73 o
   6   2   1     1041.86      951.30     16.53 o
   7   2   1      168.35      134.14     10.27 o
   8   2   1     1053.36     1053.00     21.46 o
   9   2   1        0.18        2.25      1.98 o
  10   2   1       25.36       28.47      3.09 o
  11   2   1      739.96      671.12     23.71 o
  12   2   1        0.00        1.30      3.46 o
  13   2   1        3.97       10.27      4.78 o
  14   2   1      119.97      158.54     17.06 o
  15   2   1       70.13       55.36      7.76 o
 -15   3   1        9.16        7.45      9.10 o
 -14   3   1      196.12      202.46     11.63 o
 -13   3   1       46.35       46.52      4.14 o
 -12   3   1       82.33       92.68      7.32 o
 -11   3   1      210.56      190.80      9.79 o
 -10   3   1      244.98      287.11      7.95 o
  -9   3   1      204.56      211.78      5.18 o
  -8   3   1     1538.09     1490.84     20.96 o
  -7   3   1      203.63      174.51      2.91 o
  -6   3   1      120.18      161.17      3.88 o
  -5   3   1      323.28      370.25      5.83 o
  -4   3   1     1634.50     1753.31     28.16 o
  -3   3   1    10308.91    10223.58    197.13 o
  -2   3   1    28939.33    28179.83    847.68 o
  -1   3   1     6096.08     5625.39     84.69 o
   0   3   1    29203.71    30082.72    717.12 o
   1   3   1       55.56       62.10      5.29 o
   2   3   1      285.11      232.92      5.37 o
   3   3   1     1972.36     1821.70     22.17 o
   4   3   1     7916.74     8138.93    132.42 o
   5   3   1        9.75       11.05      2.36 o
   6   3   1      440.62      479.07      7.73 o
   7   3   1      228.78      222.68      6.47 o
   8   3   1      176.35      183.05      7.29 o
   9   3   1      308.78      294.55     12.38 o
  10   3   1      129.59      142.74      7.15 o
  11   3   1       57.29       60.41      5.18 o
  12   3   1      232.19      212.66      8.24 o
  13   3   1      101.13      128.96     10.46 o
  14   3   1      102.23       93.63      9.40 o
  15   3   1       40.87       45.53      6.80 o
 -15   4   1        2.67       11.78      5.59 o
 -14   4   1        0.58       -1.13      3.58 o
 -13   4   1        0.57       -1.68      6.34 o
 -12   4   1      253.56      231.41     12.05 o
 -11   4   1        0.45        0.36      1.52 o
 -10   4   1      774.61      763.77     13.01 o
  -9   4   1       84.18      100.26      5.87 o
  -8   4   1       11.02       15.90      1.52 o
  -7   4   1        9.12        7.63      1.67 o
  -6   4   1     7404.27     7435.49    104.67 o
  -5   4   1     1224.96     1204.56     16.03 o
  -4   4   1     1345.97     1457.73     19.28 o
  -3   4   1       53.36       58.96      2.20 o
  -2   4   1      707.43      770.48     10.53 o
  -1   4   1      361.32      349.85      6.15 o
   0   4   1     2465.52     2399.92     33.46 o
   1   4   1     1947.02     2080.41     28.96 o
   2   4   1      115.86      120.93      3.83 o
   3   4   1     3781.45     4040.08     59.82 o
   4   4   1      266.31      249.10      5.51 o
   5   4   1      521.57      603.74      9.38 o
   6   4   1     1788.43     1766.65     37.42 o
   7   4   1      243.98      233.48      8.07 o
   8   4   1     2272.54     2332.42     50.58 o
   9   4   1     1672.13     1575.58     45.90 o
  10   4   1      379.28      333.06      9.09 o
  11   4   1      154.66      133.70     11.51 o
  12   4   1       56.27       72.26      7.12 o
  13   4   1       16.47       10.65      8.00 o
  14   4   1       46.70       68.18      7.32 o
 -15   5   1        6.65        4.15      8.38 o
 -14   5   1        5.02       -0.98      7.78 o
 -13   5   1      137.39      173.50     13.89 o
 -12   5   1      145.17      106.38     12.16 o
 -11   5   1      239.52      221.20      6.14 o
 -10   5   1      297.15      275.08     10.67 o
  -9   5   1      446.98      450.00     15.34 o
  -8   5   1       10.71       13.93      1.30 o
  -7   5   1      316.48      315.69      9.72 o
  -6   5   1        6.62        8.00      1.54 o
  -5   5   1      290.16      311.12      8.36 o
  -4   5   1      844.74      794.15      9.69 o
  -3   5   1        0.01       -0.15      1.21 o
  -2   5   1     4952.79     4442.19    265.39 o
  -1   5   1      289.81      268.22      5.14 o
   0   5   1      556.50      528.02      8.05 o
   1   5   1       75.44       78.62      2.97 o
   2   5   1     1242.03     1215.70     17.35 o
   3   5   1       42.61       50.20      3.08 o
   4   5   1      555.47      535.08     11.14 o
   5   5   1      149.95      135.63     11.51 o
   6   5   1      817.19      799.39     16.99 o
   7   5   1      425.98      411.99     11.65 o
   8   5   1      217.71      234.29      9.51 o
   9   5   1       18.43       16.61      5.22 o
  10   5   1      570.42      582.50     30.57 o
  11   5   1      284.22      227.30     17.06 o
  12   5   1      113.79       97.12     16.16 o
  13   5   1      130.03      121.33     12.68 o
  14   5   1       23.76       18.80      8.98 o
 -15   6   1       34.20       38.81     10.57 o
 -14   6   1        1.27        2.27      8.08 o
 -13   6   1       27.24       21.44      5.59 o
 -12   6   1       96.10       91.28     12.08 o
 -11   6   1      242.66      183.54     14.65 o
 -10   6   1        5.57        6.57      7.47 o
  -9   6   1      666.91      678.07     25.29 o
  -8   6   1      181.40      159.59      8.35 o
  -7   6   1        0.44        0.43      2.66 o
  -6   6   1       20.13       27.67      2.53 o
  -5   6   1      307.00      385.93      5.62 o
  -4   6   1     1693.93     1845.27     26.25 o
  -3   6   1     6553.94     6428.11    205.29 o
  -2   6   1     1385.60     1520.09     21.09 o
  -1   6   1      109.54      113.30      5.10 o
   0   6   1     3657.94     3652.33     53.29 o
   1   6   1     4128.15     4094.79     60.51 o
   2   6   1      863.13      886.25     12.45 o
   3   6   1     1797.89     1767.49     25.22 o
   4   6   1     1167.69     1218.01     30.99 o
   5   6   1     1282.73     1315.96     45.87 o
   6   6   1      221.62      268.12      7.47 o
   7   6   1       31.55       31.43      3.36 o
   8   6   1       28.18       26.40      4.05 o
   9   6   1      551.82      579.05     44.43 o
  10   6   1        1.17        5.90      5.36 o
  11   6   1      292.35      251.60      9.27 o
  12   6   1      442.40      436.32     20.84 o
  13   6   1        1.18        2.64      7.85 o
  14   6   1        2.29       -2.49      7.93 o
 -14   7   1      154.04      135.22     10.04 o
 -13   7   1      164.81      167.91     14.80 o
 -12   7   1        0.01       -1.66      7.63 o
 -11   7   1      583.71      558.18     24.61 o
 -10   7   1      427.23      400.15     20.08 o
  -9   7   1      319.70      291.65     14.23 o
  -8   7   1       33.40       39.42      4.64 o
  -7   7   1      181.59      155.40      6.87 o
  -6   7   1      514.09      481.09      9.99 o
  -5   7   1      261.92      260.08      4.89 o
  -4   7   1      249.62      269.64     20.01 o
  -3   7   1      114.18      120.95      7.06 o
  -2   7   1      546.68      519.98     11.84 o
  -1   7   1      542.37      541.37      8.81 o
   0   7   1      498.39      501.34      7.32 o
   1   7   1       14.62       19.99      2.69 o
   2   7   1      205.19      238.51      5.28 o
   3   7   1      167.93      192.66      8.09 o
   4   7   1      121.73      107.89      5.71 o
   5   7   1      841.44      927.20     16.18 o
   6   7   1      616.00      650.65     15.28 o
   7   7   1      177.16      162.81     14.12 o
   8   7   1       17.26       24.60      3.54 o
   9   7   1      116.68       94.00      4.98 o
  10   7   1       15.00       20.13      4.06 o
  11   7   1      465.33      553.19     23.78 o
  12   7   1      111.46      102.45      7.78 o
  13   7   1        1.84       14.50      9.21 o
  14   7   1       10.51       27.94      9.97 o
 -14   8   1       55.08      104.34     12.84 o
 -13   8   1      103.24      111.06     13.97 o
 -12   8   1      325.76      350.93     19.55 o
 -11   8   1      201.06      208.38     15.10 o
 -10   8   1        9.81        3.62      8.15 o
  -9   8   1      152.30      130.12      7.78 o
  -8   8   1      756.40      744.98     20.05 o
  -7   8   1       61.51       68.20      2.56 o
  -6   8   1     2186.81     2172.39     34.66 o
  -5   8   1     1711.09     1792.10     29.47 o
  -4   8   1      681.69      631.39     10.56 o
  -3   8   1      536.96      501.09      9.69 o
  -2   8   1      935.57     1015.33     19.34 o
  -1   8   1      661.61      625.21     10.64 o
   0   8   1     1372.17     1267.88     35.07 o
   1   8   1      303.58      299.91      7.92 o
   2   8   1       83.29       88.15      4.25 o
   3   8   1       81.51       77.66      8.72 o
   4   8   1      804.59      773.94     13.83 o
   5   8   1       37.82       46.69      3.30 o
   6   8   1       22.69       31.22      4.08 o
   7   8   1      619.53      621.37     14.10 o
   8   8   1      240.43      273.62     10.15 o
   9   8   1       75.91       93.62     12.80 o
  10   8   1       18.99       31.51     10.23 o
  11   8   1       16.18       17.52      9.44 o
  12   8   1      332.34      281.92     18.35 o
  13   8   1       87.34       71.73     11.85 o
 -13   9   1      244.86      302.23     13.44 o
 -12   9   1      405.20      399.25     20.84 o
 -11   9   1      124.54      162.85     14.57 o
 -10   9   1      125.77      131.67     12.61 o
  -9   9   1       55.47       67.80     19.67 o
  -8   9   1       86.59       87.51     12.08 o
  -7   9   1       36.66       41.92      3.13 o
  -6   9   1     1523.59     1353.94     22.45 o
  -5   9   1     2044.83     2097.32     34.38 o
  -4   9   1      247.55      253.69      6.16 o
  -3   9   1      512.56      530.79     10.44 o
  -2   9   1      951.90      923.53     16.10 o
  -1   9   1        0.55        3.69      2.09 o
   0   9   1      457.85      408.85     11.36 o
   1   9   1      358.05      336.37     21.89 o
   2   9   1     1716.60     1656.67     28.71 o
   3   9   1      236.27      253.22      7.76 o
   4   9   1      187.80      187.65      9.09 o
   5   9   1       86.32       83.08      5.62 o
   6   9   1      695.30      665.65     54.59 o
   7   9   1      168.56      168.10      7.59 o
   8   9   1       25.76       32.48      4.36 o
   9   9   1      237.53      230.93      6.82 o
  10   9   1        1.40       14.12      8.23 o
  11   9   1       38.12       46.58     10.34 o
  12   9   1      103.92      106.30      8.38 o
  13   9   1       25.15       19.33      9.51 o
 -13  10   1      383.96      460.85     24.61 o
 -12  10   1        0.95        3.93      8.83 o
 -11  10   1       22.39       13.74      5.81 o
 -10  10   1        0.14       -2.79      8.31 o
  -9  10   1      246.56      277.32     31.94 o
  -8  10   1       64.57       51.28      6.27 o
  -7  10   1      121.85      106.16      3.39 o
  -6  10   1      119.14      117.29      4.28 o
  -5  10   1      685.02      648.48     14.89 o
  -4  10   1        0.07        0.01      1.85 o
  -3  10   1       32.92       42.59      3.16 o
  -2  10   1        3.52        2.71      2.06 o
  -1  10   1      145.54      148.86      6.98 o
   0  10   1       53.36       67.05      5.02 o
   1  10   1     2960.09     3179.66     68.69 o
   2  10   1      140.94      139.09      7.13 o
   3  10   1        3.92        4.18      2.49 o
   4  10   1      262.98      281.98      6.62 o
   5  10   1      240.80      239.35      7.83 o
   6  10   1      152.49      144.73      5.75 o
   7  10   1      371.98      404.53     12.84 o
   8  10   1      455.69      496.65     23.10 o
   9  10   1      124.97      122.46     12.46 o
  10  10   1        5.56       10.87      8.31 o
  11  10   1      253.69      317.71     19.10 o
  12  10   1      102.13       88.64     12.31 o
 -12  11   1       11.72        9.51      9.51 o
 -11  11   1       98.44      112.87     13.36 o
 -10  11   1      100.84      101.55     13.21 o
  -9  11   1      278.86      294.89     30.24 o
  -8  11   1       17.96       19.55      6.12 o
  -7  11   1        0.55        1.56      2.87 o
  -6  11   1     5312.01     4983.91    145.97 o
  -5  11   1      607.51      590.30     17.29 o
  -4  11   1      392.39      376.30     15.52 o
  -3  11   1        4.31        4.60      2.53 o
  -2  11   1      794.39      792.96     18.72 o
  -1  11   1       72.52       76.24      6.09 o
   0  11   1      138.89      138.79      5.97 o
   1  11   1       15.55       22.94      5.08 o
   2  11   1     1164.88     1231.52     27.54 o
   3  11   1       29.63       27.71      5.11 o
   4  11   1      158.17      151.88     13.70 o
   5  11   1       35.90       36.59      6.03 o
   6  11   1      290.08      311.97     13.36 o
   7  11   1      150.11      178.56      9.29 o
   8  11   1      500.46      522.75     12.58 o
   9  11   1       10.64        7.55      8.61 o
  10  11   1        1.57       -0.45      7.47 o
  11  11   1      266.24      310.76     18.72 o
  12  11   1       32.19       29.29      6.27 o
 -12  12   1        0.00        4.38      9.06 o
 -11  12   1       18.08       38.88     10.95 o
 -10  12   1        0.17        0.00      7.17 o
  -9  12   1       60.52       69.01      7.78 o
  -8  12   1       62.48       75.20     12.84 o
  -7  12   1        6.30        8.35      2.40 o
  -6  12   1      554.55      565.33     15.89 o
  -5  12   1     1426.87     1349.28     29.46 o
  -4  12   1     1836.36     1712.36     37.48 o
  -3  12   1      375.34      338.76      9.34 o
  -2  12   1      201.84      205.57      8.79 o
  -1  12   1     1275.02     1210.00     45.07 o
   0  12   1        0.54        5.47      4.72 o
   1  12   1      335.80      329.48     11.09 o
   2  12   1      209.01      225.22      9.21 o
   3  12   1        7.15        3.57      4.44 o
   4  12   1      162.77      160.78      6.51 o
   5  12   1      611.35      661.56     47.30 o
   6  12   1      177.70      210.95     11.63 o
   7  12   1        4.12        7.85      3.78 o
   8  12   1      216.85      230.13     15.78 o
   9  12   1      148.46      180.37     13.97 o
  10  12   1        2.06       13.44      9.44 o
  11  12   1        0.11        1.06      7.78 o
 -11  13   1      647.67      797.21     34.81 o
 -10  13   1       24.64       15.40      9.51 o
  -9  13   1        0.52        4.53      8.98 o
  -8  13   1       77.32       90.30      8.15 o
  -7  13   1      186.12      177.58     15.70 o
  -6  13   1       89.87       94.58      7.74 o
  -5  13   1       21.44       17.36      4.11 o
  -4  13   1      124.98      138.12      9.74 o
  -3  13   1        8.99       10.06      4.48 o
  -2  13   1     1067.58     1007.25     23.80 o
  -1  13   1      205.48      199.88      8.91 o
   0  13   1        0.09        0.91      4.20 o
   1  13   1       41.02       50.70      4.84 o
   2  13   1      735.78      758.72     20.76 o
   3  13   1      195.04      206.65     12.38 o
   4  13   1       86.85       88.64     18.99 o
   5  13   1      189.97      186.75     15.18 o
   6  13   1       31.05       41.45      5.74 o
   7  13   1       12.93        9.74      3.17 o
   8  13   1       67.15      101.02     12.23 o
   9  13   1     1196.63     1238.43     45.75 o
  10  13   1       47.42       56.47     11.40 o
 -10  14   1       32.69       22.50      6.49 o
  -9  14   1      105.76       80.03      8.91 o
  -8  14   1       21.13       18.12      6.49 o
  -7  14   1      213.42      206.95     17.21 o
  -6  14   1       59.68       83.07      6.41 o
  -5  14   1      141.70      141.08     18.12 o
  -4  14   1     1123.40     1046.37     24.36 o
  -3  14   1     1313.91     1341.75     30.82 o
  -2  14   1      102.20      105.70      8.46 o
  -1  14   1      557.34      552.36     15.67 o
   0  14   1      514.42      514.55     14.81 o
   1  14   1        0.82        2.18      4.60 o
   2  14   1      203.16      175.98      8.77 o
   3  14   1      498.24      519.86     29.26 o
   4  14   1       63.93       69.06      6.33 o
   5  14   1      123.29      120.40     13.55 o
   6  14   1      116.40      117.63      7.40 o
   9  14   1        8.37       23.93     10.04 o
  -8  15   1      123.41      128.58     14.19 o
  -7  15   1       72.46       63.57     13.06 o
  -6  15   1       98.70      103.81     13.74 o
  -5  15   1      510.94      544.55     16.08 o
  -4  15   1     1456.78     1435.33     33.02 o
  -3  15   1      117.70      120.05      7.42 o
  -2  15   1      480.94      487.30     14.55 o
  -1  15   1       34.89       25.68      5.49 o
   0  15   1       94.29      104.29      8.83 o
   1  15   1        4.44        6.01      4.84 o
   2  15   1      844.70      797.34     21.02 o
   3  15   1       11.44       10.20      4.91 o
   4  15   1      649.25      636.58     18.95 o
   5  15   1        5.88        7.93      5.51 o
  -7  16   1       10.23       10.87      9.82 o
  -6  16   1       31.41       35.49     11.10 o
  -5  16   1        0.00        0.15      4.30 o
  -4  16   1       84.09       87.62     18.23 o
  -3  16   1       67.49       70.48      7.52 o
  -2  16   1       95.63      108.16     14.27 o
  -1  16   1      345.49      347.68     12.39 o
   0  16   1        3.40        5.37      4.85 o
   1  16   1       70.14       67.54      6.94 o
   2  16   1       76.03       85.25      7.14 o
   3  16   1      111.75      123.27      7.96 o
   4  16   1        3.99       -2.53      3.75 o
  -5  17   1        0.21        4.15      8.98 o
  -4  17   1        4.95        4.98      8.76 o
  -3  17   1       47.00       41.07      5.77 o
  -2  17   1      969.11      911.49     21.59 o
  -1  17   1       56.69       74.22     20.80 o
   0  17   1       88.42       94.05      8.04 o
   1  17   1      289.97      300.48     11.97 o
   2  17   1       90.31       96.22      7.70 o
   3  17   1       29.46       19.54     21.25 o
   4  17   1        4.58        8.98      6.34 o
  -2  18   1      739.11      672.41     17.62 o
  -1  18   1       81.43       85.90      6.00 o
   0  18   1        2.28        1.46      7.51 o
   1  18   1      171.84       96.31     54.40 o
 -16   0   2       87.55       64.25     11.55 o
 -14   0   2       45.63       36.09      9.59 o
 -12   0   2        4.14       11.85      7.93 o
 -10   0   2       59.00       42.31      4.83 o
  -8   0   2       88.20       90.38      4.38 o
  -6   0   2     1151.33     1158.99     15.35 o
  -4   0   2     4554.99     4674.93     68.30 o
  -2   0   2     1000.08      900.56     17.72 o
   0   0   2     1214.11     1197.89     36.92 o
   2   0   2    23946.43    23857.18    660.03 o
   4   0   2    11767.62    11690.84    285.64 o
   6   0   2     1371.61     1317.94     35.86 o
   8   0   2      168.38      168.22      7.63 o
  10   0   2        6.35        4.76      6.42 o
  12   0   2       42.72       31.71      8.91 o
  14   0   2      185.01      192.00     14.35 o
 -16   1   2        1.04        4.89      5.81 o
 -15   1   2       26.13       26.17      5.05 o
 -14   1   2        1.79        1.71      5.15 o
 -13   1   2      205.70      196.14     15.97 o
 -12   1   2       88.06       86.49      7.55 o
 -11   1   2       30.11       45.05      7.11 o
 -10   1   2       21.09       17.99      2.31 o
  -9   1   2      417.34      389.58     10.73 o
  -8   1   2     1011.78     1058.42     14.75 o
  -7   1   2      264.51      260.96      3.84 o
  -6   1   2       49.14       33.23      1.73 o
  -5   1   2     3344.52     3389.99     36.12 o
  -4   1   2     2588.28     2626.42     27.02 o
  -3   1   2    16761.18    16620.05    269.95 o
  -2   1   2      181.11      200.97      2.91 o
  -1   1   2     5219.63     5154.62    108.32 o
   0   1   2      119.95      111.73      3.66 o
   1   1   2     4323.14     4259.82     55.52 o
   2   1   2     3454.60     3360.17     42.97 o
   3   1   2      489.30      483.11      7.14 o
   4   1   2     1269.59     1362.75     18.99 o
   5   1   2     1091.36     1069.72     20.97 o
   6   1   2     1990.50     1986.35     41.18 o
   7   1   2       10.25       18.29      4.48 o
   8   1   2       15.95       18.72      2.80 o
   9   1   2      282.35      283.08     10.12 o
  10   1   2       46.21       50.17      6.09 o
  11   1   2       31.99       22.12      5.73 o
  12   1   2        5.65        1.71      2.91 o
  13   1   2        0.20        0.98      5.02 o
  14   1   2        3.48        4.81      4.83 o
 -16   2   2       20.42       42.45     22.50 o
 -15   2   2      126.99      136.27      9.10 o
 -14   2   2      202.18      206.84      8.35 o
 -13   2   2       14.51       24.99     11.40 o
 -12   2   2       20.45       20.87      4.79 o
 -11   2   2       12.97        7.86      2.54 o
 -10   2   2       53.54       42.98      3.89 o
  -9   2   2        1.61        0.73      1.50 o
  -8   2   2       18.89       16.80      1.78 o
  -7   2   2        1.23        0.76      1.21 o
  -6   2   2     2472.28     2533.20     29.07 o
  -5   2   2       50.89       49.86      2.84 o
  -4   2   2        0.01        1.55      1.74 o
  -3   2   2       71.01      100.37      2.25 o
  -2   2   2     1052.79     1038.28     17.14 o
  -1   2   2    33522.98    32968.17    984.57 o
   0   2   2      879.09      777.87     74.48 o
   1   2   2        0.58       -0.84      2.23 o
   2   2   2     2095.97     2098.00     29.85 o
   3   2   2     1519.44     1481.25     24.14 o
   4   2   2        3.52        1.24      1.28 o
   5   2   2    10010.20    10392.24    146.27 o
   6   2   2      426.11      438.24      8.80 o
   7   2   2      983.99      949.97     19.76 o
   8   2   2       86.52       90.26      6.43 o
   9   2   2      152.37      149.09      7.85 o
  10   2   2       47.61       62.37     14.87 o
  11   2   2        0.01       -1.02      5.44 o
  12   2   2      389.02      381.72     10.18 o
  13   2   2       98.90       85.61      6.16 o
  14   2   2       15.21       14.31      5.98 o
 -15   3   2        1.49       11.46     14.57 o
 -14   3   2      216.54      225.06     10.37 o
 -13   3   2      254.90      250.84      8.88 o
 -12   3   2      235.95      215.27      7.88 o
 -11   3   2        6.02        4.19      1.84 o
 -10   3   2      102.76       95.28      3.27 o
  -9   3   2      189.49      196.36      4.63 o
  -8   3   2      571.82      579.22      8.82 o
  -7   3   2        5.62        2.94      0.86 o
  -6   3   2       49.10       67.29      2.89 o
  -5   3   2     1055.93     1045.37     14.73 o
  -4   3   2       53.32       41.71      3.07 o
  -3   3   2     6824.82     6896.69    125.31 o
  -2   3   2    17662.10    17989.28    384.68 o
  -1   3   2     5241.58     5407.82     94.52 o
   0   3   2      569.60      510.49     10.32 o
   1   3   2        2.96        5.36      3.15 o
   2   3   2      230.63      210.17      5.23 o
   3   3   2        0.09        3.03      1.61 o
   4   3   2       87.70       81.47      3.02 o
   5   3   2     3288.74     3593.25     62.57 o
   6   3   2      443.67      447.80     12.18 o
   7   3   2       35.65       65.63      6.16 o
   8   3   2      140.82      145.05      6.17 o
   9   3   2      660.10      633.04     13.12 o
  10   3   2       44.08       56.96      5.20 o
  11   3   2       81.03       97.09      5.65 o
  12   3   2       43.56       39.51      4.27 o
  13   3   2       58.12       47.57      6.56 o
  14   3   2        1.05        4.91      8.00 o
 -15   4   2       16.70       19.54     14.80 o
 -14   4   2        7.98        1.34      3.85 o
 -13   4   2      183.59      205.41      8.13 o
 -12   4   2      167.91      144.15      8.20 o
 -11   4   2      469.79      400.84     15.35 o
 -10   4   2      903.61      870.29     38.62 o
  -9   4   2      404.52      380.79      8.35 o
  -8   4   2       16.36       34.43      3.86 o
  -7   4   2       30.09       40.94      3.34 o
  -6   4   2      246.51      265.16      8.06 o
  -5   4   2     2966.80     2972.67     49.38 o
  -4   4   2       24.59       33.75      3.84 o
  -3   4   2     5565.47     5515.80    142.71 o
  -2   4   2    16410.71    15441.31    669.41 o
  -1   4   2     5333.81     5372.61     94.76 o
   0   4   2       41.62       72.61      3.92 o
   1   4   2     6104.34     6238.88    112.02 o
   2   4   2     1221.89     1206.02     20.29 o
   3   4   2      550.50      546.43      8.61 o
   4   4   2     5217.17     5355.84     83.30 o
   5   4   2        2.23        4.17      3.85 o
   6   4   2      107.60      123.62      6.64 o
   7   4   2      459.35      452.28     13.21 o
   8   4   2      365.02      385.40     14.61 o
   9   4   2        7.47       15.32      6.15 o
  10   4   2       24.17        6.09      5.56 o
  11   4   2       20.49       22.62      6.30 o
  12   4   2      130.63      114.74      7.70 o
  13   4   2       48.12       35.26      9.59 o
  14   4   2      616.12      565.88     24.99 o
 -15   5   2       59.89       48.40     11.85 o
 -14   5   2      174.52      154.78     14.72 o
 -13   5   2        1.94        6.19      8.15 o
 -12   5   2        0.67       -7.25      7.78 o
 -11   5   2       29.43       30.12      9.29 o
 -10   5   2     1795.79     1833.03     41.59 o
  -9   5   2     1210.86     1184.03     25.66 o
  -8   5   2       60.39       47.50      5.86 o
  -7   5   2     1895.72     1923.51     39.85 o
  -6   5   2       39.50       37.82      3.50 o
  -5   5   2     1167.70     1197.66     19.82 o
  -4   5   2      340.52      331.05      5.54 o
  -3   5   2     6112.05     5652.11    448.36 o
  -2   5   2      674.78      700.17     10.06 o
  -1   5   2      705.09      728.92     10.37 o
   0   5   2       66.87       59.22      2.77 o
   1   5   2      947.07     1002.92     17.15 o
   2   5   2     1015.85     1123.72     19.14 o
   3   5   2     5280.67     5603.32    102.02 o
   4   5   2      278.13      302.88      7.12 o
   5   5   2      655.06      624.08     21.67 o
   6   5   2     1030.60     1025.87     22.11 o
   7   5   2      151.54      147.27     13.51 o
   8   5   2      701.89      703.93     18.53 o
   9   5   2      598.71      597.35     38.73 o
  10   5   2      334.28      296.15     22.31 o
  11   5   2     1758.37     1578.64     36.47 o
  12   5   2        7.93        7.00      3.74 o
  13   5   2      109.30      144.96     12.84 o
  14   5   2       93.32      100.79     11.93 o
 -15   6   2        4.08        1.43      4.83 o
 -14   6   2       84.65       84.41      7.78 o
 -13   6   2      357.68      412.16     21.06 o
 -12   6   2       19.77       22.88      5.59 o
 -11   6   2        2.26        5.59      8.08 o
 -10   6   2      370.26      382.23     42.88 o
  -9   6   2       31.10       20.64      6.46 o
  -8   6   2      179.99      176.62      9.32 o
  -7   6   2      587.12      533.41     16.76 o
  -6   6   2      790.62      808.16     27.63 o
  -5   6   2     4372.45     4705.59    101.56 o
  -4   6   2     2865.01     3096.59     44.85 o
  -3   6   2     1034.58     1035.28     14.35 o
  -2   6   2     1009.86     1146.99     15.80 o
  -1   6   2       67.25       74.62      2.76 o
   0   6   2      458.51      474.56     11.63 o
   1   6   2     3216.16     3429.31     50.71 o
   2   6   2     2778.21     2791.44     47.61 o
   3   6   2     2005.58     2231.42     50.09 o
   4   6   2     1168.81     1309.26     55.72 o
   5   6   2      354.08      442.05     10.24 o
   6   6   2      677.10      680.97     14.64 o
   7   6   2      866.54      873.58     37.15 o
   8   6   2      283.17      271.64      9.49 o
   9   6   2        0.46        2.84      3.22 o
  10   6   2      453.98      383.43     21.71 o
  11   6   2       22.58       21.28      5.79 o
  12   6   2       13.38       19.40      8.76 o
  13   6   2       48.61       48.47     10.42 o
 -14   7   2        2.19        6.57      8.83 o
 -13   7   2       24.38       30.58     10.65 o
 -12   7   2      161.90      204.23     14.87 o
 -11   7   2      255.98      285.47     17.29 o
 -10   7   2      376.76      370.41     13.29 o
  -9   7   2      127.44      145.91     19.71 o
  -8   7   2       61.78       45.75      6.12 o
  -7   7   2      381.27      391.92     13.74 o
  -6   7   2      221.35      203.32      9.29 o
  -5   7   2     3378.14     3492.67     50.56 o
  -4   7   2     9038.19     9674.82    191.01 o
  -3   7   2     1231.65     1330.01     20.87 o
  -2   7   2     1850.50     1922.74     35.06 o
  -1   7   2        0.66        0.21      1.78 o
   0   7   2       27.50       43.55      2.44 o
   1   7   2        1.68        2.22      1.82 o
   2   7   2       33.24       35.47      3.20 o
   3   7   2      131.19      174.30     13.85 o
   4   7   2      486.11      508.80     45.22 o
   5   7   2       75.89       74.99      4.13 o
   6   7   2       18.13       30.72      4.35 o
   7   7   2      645.99      642.16     15.54 o
   8   7   2        3.30       12.53      4.64 o
   9   7   2       53.47       74.17      6.49 o
  10   7   2      176.42      154.79      7.96 o
  11   7   2      241.88      242.96     10.95 o
  12   7   2        1.85        1.89      4.68 o
  13   7   2       44.10       28.54      6.42 o
 -14   8   2        3.34        4.30      8.38 o
 -13   8   2       56.15       60.32     11.85 o
 -12   8   2      489.94      523.90     24.84 o
 -11   8   2       15.66       18.05     11.10 o
 -10   8   2       42.95       54.68     11.10 o
  -9   8   2       16.26       16.20      4.50 o
  -8   8   2     1992.22     1995.02     59.34 o
  -7   8   2      879.01      857.08     31.26 o
  -6   8   2       14.29       20.12      6.04 o
  -5   8   2        4.41        3.86      1.76 o
  -4   8   2      164.44      168.06      4.38 o
  -3   8   2     1672.30     1749.08     28.52 o
  -2   8   2       22.61       26.69      2.97 o
  -1   8   2     1010.25     1047.50     24.63 o
   0   8   2      282.89      235.08      6.63 o
   1   8   2     2311.89     2338.46     40.63 o
   2   8   2      189.98      172.06      7.12 o
   3   8   2       52.73       66.01      5.38 o
   4   8   2       22.84       25.75      4.10 o
   5   8   2       93.13       86.36      7.17 o
   6   8   2       71.26       72.96      6.10 o
   7   8   2      218.85      217.07      7.86 o
   8   8   2      456.80      396.13     10.89 o
   9   8   2      319.39      286.61      9.07 o
  10   8   2       38.90       41.43      5.57 o
  11   8   2       80.10       87.88     11.55 o
  12   8   2      183.73      183.39     10.19 o
  13   8   2        6.58        9.74      5.36 o
 -14   9   2       45.10       63.12      7.78 o
 -13   9   2      126.03      135.67     14.27 o
 -12   9   2        0.03        1.66      7.55 o
 -11   9   2      166.87      185.91     40.02 o
 -10   9   2      150.77      156.24     18.57 o
  -9   9   2        2.43        7.78      4.30 o
  -8   9   2     1202.89     1202.42     42.88 o
  -7   9   2      109.42      100.72     13.44 o
  -6   9   2     1055.40     1059.83     23.04 o
  -5   9   2      615.15      668.65     12.23 o
  -4   9   2       39.23       31.78      2.37 o
  -3   9   2       34.34       42.23      2.91 o
  -2   9   2      165.63      172.11      4.89 o
  -1   9   2      637.59      658.29     24.08 o
   0   9   2       75.03       89.09      4.71 o
   1   9   2     1534.60     1566.79     33.49 o
   2   9   2     1820.04     1916.79     76.47 o
   3   9   2      207.85      206.60     16.42 o
   4   9   2     1574.98     1463.11    115.29 o
   5   9   2      486.09      448.32     33.37 o
   6   9   2       45.42       35.72      4.22 o
   7   9   2        0.02        1.47      4.01 o
   8   9   2       50.50       43.34      9.51 o
   9   9   2        0.96        1.89      3.89 o
  10   9   2       33.02      122.91     12.46 o
  11   9   2       21.69        6.57      8.23 o
  12   9   2      105.04       97.17     13.06 o
 -13  10   2      550.11      647.34     23.86 o
 -12  10   2        0.30        1.89      8.00 o
 -11  10   2       58.69       69.36      6.48 o
 -10  10   2       15.17       13.10      3.79 o
  -9  10   2       55.33       76.93     12.00 o
  -8  10   2     1091.45     1013.07     37.60 o
  -7  10   2       14.77       10.23      2.34 o
  -6  10   2      352.65      338.91     10.14 o
  -5  10   2     2402.01     2318.16     70.65 o
  -4  10   2       45.73       33.07      2.80 o
  -3  10   2       98.72      112.41      4.04 o
  -2  10   2       27.52       33.80      6.38 o
  -1  10   2        5.84        4.46      3.88 o
   0  10   2     1821.72     1803.43     38.67 o
   1  10   2      129.88      159.06      7.66 o
   2  10   2      488.98      519.44     18.57 o
   3  10   2      408.41      381.07     10.20 o
   4  10   2       30.38       28.24      6.19 o
   5  10   2      372.07      394.61     35.67 o
   6  10   2      696.00      769.50     23.56 o
   7  10   2      670.07      696.28     32.47 o
   8  10   2        1.21       -1.33      2.90 o
   9  10   2      111.46       93.83      5.32 o
  10  10   2      170.09      192.83     13.89 o
  11  10   2       36.05       31.48      6.42 o
  12  10   2        0.78       15.55      9.21 o
 -12  11   2       82.48      149.79     14.50 o
 -11  11   2       39.08       36.05      7.78 o
 -10  11   2      102.23      104.97      9.54 o
  -9  11   2      260.56      280.11     17.82 o
  -8  11   2       76.51       99.43     12.99 o
  -7  11   2       41.38       32.84     11.10 o
  -6  11   2     3266.06     3032.07    266.48 o
  -5  11   2      125.29      113.60      3.99 o
  -4  11   2      504.75      466.72     21.65 o
  -3  11   2       67.93       75.95      5.62 o
  -2  11   2       41.93       40.46      5.06 o
  -1  11   2        2.37        2.16      2.97 o
   0  11   2      110.54      113.32      7.21 o
   1  11   2       12.17       10.00      4.86 o
   2  11   2       18.00       20.82      5.37 o
   3  11   2      142.53      111.57     32.24 o
   4  11   2       99.99      106.15      8.68 o
   5  11   2     1268.56     1313.18     39.18 o
   6  11   2      326.03      331.82     12.91 o
   7  11   2     1306.41     1345.72     31.33 o
   8  11   2      213.23      196.41      7.31 o
   9  11   2        6.24        3.02      7.32 o
  10  11   2       40.71       35.18      5.66 o
  11  11   2      201.49      218.80     15.70 o
 -12  12   2      139.23      153.87     15.10 o
 -11  12   2      100.73       77.58     45.75 o
 -10  12   2        7.15       13.52      6.78 o
  -9  12   2       21.61       22.05     10.72 o
  -8  12   2      165.30      137.94     10.34 o
  -7  12   2     1797.77     1428.47     51.11 o
  -6  12   2     1008.58      976.83     37.90 o
  -5  12   2      910.88      871.06     25.56 o
  -4  12   2       82.47      103.03     25.75 o
  -3  12   2       82.43       76.13     10.53 o
  -2  12   2      205.67      205.49     12.50 o
  -1  12   2      569.10      537.63     25.29 o
   0  12   2      284.66      284.17     10.44 o
   1  12   2     1340.67     1303.85     30.13 o
   2  12   2      674.69      649.11     17.25 o
   3  12   2      115.21      103.31     63.91 o
   4  12   2        5.78        6.49      7.63 o
   5  12   2        1.32        4.08      4.98 o
   6  12   2       96.89      123.52     10.27 o
   7  12   2       37.92       49.34      5.99 o
   8  12   2      332.76      281.54     16.91 o
   9  12   2       52.06       56.17      6.72 o
  10  12   2       12.62       11.33      9.06 o
 -11  13   2        0.85       -0.60      4.83 o
 -10  13   2        0.82        3.75      4.64 o
  -9  13   2        1.04        3.93      9.21 o
  -8  13   2      188.94      157.49     15.70 o
  -7  13   2       17.90       14.50     10.72 o
  -6  13   2      295.45      264.93     18.88 o
  -5  13   2       49.51       50.21      4.65 o
  -4  13   2      483.09      468.98     12.82 o
  -3  13   2      254.79      255.94      9.03 o
  -2  13   2      151.32      139.85      7.37 o
  -1  13   2      272.09      284.75     10.39 o
   0  13   2       87.71       76.45     19.14 o
   1  13   2      307.93      315.72     11.37 o
   2  13   2       21.51       18.55      4.15 o
   3  13   2       52.71       60.32      8.31 o
   4  13   2      534.22      566.78     20.54 o
   5  13   2        0.23        1.28      5.06 o
   6  13   2        0.55        1.21      5.96 o
   7  13   2       48.88       94.07      6.87 o
   8  13   2       94.45      110.61      8.23 o
   9  13   2       33.86       16.31      5.44 o
  10  13   2       53.19       53.98     10.57 o
 -10  14   2       14.96        5.51      5.89 o
  -9  14   2       72.61       50.43     12.53 o
  -8  14   2       14.55       28.24     11.02 o
  -7  14   2      142.24      139.37     15.33 o
  -6  14   2      150.20      134.32      9.66 o
  -5  14   2        3.59       16.99     10.27 o
  -4  14   2       79.53       98.96      6.15 o
  -3  14   2        9.37       12.33      4.41 o
  -2  14   2       29.39       37.36      7.51 o
  -1  14   2        8.14        6.29      4.91 o
   0  14   2       54.01       54.60      6.52 o
   1  14   2       11.43       16.39      5.44 o
   2  14   2      195.78      197.58     12.46 o
   3  14   2        2.75        2.11      5.81 o
   4  14   2      221.99      255.04     16.08 o
   5  14   2      107.79       96.19      8.61 o
   6  14   2      136.07      163.53      9.21 o
   8  14   2      176.51      225.90     15.86 o
   9  14   2        8.94       11.17      8.98 o
  -9  15   2        6.93       14.42     10.95 o
  -8  15   2        0.28       -5.89      5.89 o
  -7  15   2       36.42       44.39     12.08 o
  -6  15   2       26.15       19.63     10.57 o
  -5  15   2       37.74       39.41     11.33 o
  -4  15   2      412.78      418.57     21.59 o
  -3  15   2        5.29        4.38      2.77 o
  -2  15   2      166.37      173.43      8.49 o
  -1  15   2       37.54       43.65      6.26 o
   0  15   2        5.59        1.04      3.34 o
   1  15   2       56.76       30.13     31.03 o
   2  15   2       79.99       78.29      9.74 o
   3  15   2       39.84       46.21      8.08 o
   4  15   2        0.90        1.21      5.29 o
   5  15   2       23.46       23.63      6.49 o
  -7  16   2       31.00       25.67      6.72 o
  -6  16   2       17.80       25.67      6.27 o
  -5  16   2        3.22       -0.68      4.83 o
  -4  16   2      100.12       96.49     13.29 o
  -3  16   2       40.60       41.98     10.72 o
  -2  16   2      433.67      462.97     22.05 o
  -1  16   2      127.91      138.32     12.99 o
   0  16   2        8.03       14.65      4.98 o
   1  16   2      359.59      366.71     18.04 o
   2  16   2        2.76        4.00      6.72 o
   3  16   2        8.49        3.62      6.49 o
   4  16   2        0.03        4.76      6.27 o
  -5  17   2       70.35       74.67     12.53 o
  -4  17   2        3.04        5.36      5.36 o
  -3  17   2      417.61      407.63     21.22 o
  -2  17   2        0.57        0.60      7.17 o
  -1  17   2       26.57       17.52      8.76 o
   0  17   2        0.37       -2.27      7.32 o
   1  17   2      300.60      335.83     17.89 o
   2  17   2      155.63      161.50     12.53 o
   3  17   2       28.69       21.52      7.78 o
   4  17   2        0.32       -2.27      6.12 o
  -1  18   2       55.81       48.02     10.27 o
   0  18   2        5.49        3.40      4.76 o
 -15   0   3        9.11        6.34      4.98 o
 -13   0   3      602.67      639.87     24.84 o
 -11   0   3      814.16      753.42     81.09 o
  -9   0   3        1.02        3.65      3.62 o
  -7   0   3      307.47      309.08      7.51 o
  -5   0   3     5199.97     5235.16     90.54 o
  -3   0   3     2821.45     2668.85     52.06 o
  -1   0   3     2501.45     2546.36     55.53 o
   1   0   3     2017.40     1988.27     36.29 o
   3   0   3      518.56      485.56      9.63 o
   5   0   3       62.95       49.10      3.78 o
   7   0   3      708.64      746.25     24.01 o
   9   0   3      449.85      480.49     19.10 o
  11   0   3       40.16       40.92      8.46 o
  13   0   3     1409.10     1458.14     50.66 o
 -16   1   3       27.08       13.83     11.48 o
 -15   1   3       40.62       42.24      7.04 o
 -14   1   3      246.72      241.60     12.50 o
 -13   1   3      312.78      341.48     12.22 o
 -12   1   3     1901.95     1854.41     40.75 o
 -11   1   3        0.28       -0.35      1.55 o
 -10   1   3       89.27       90.68      4.42 o
  -9   1   3       65.41       60.10      2.51 o
  -8   1   3      185.78      177.99      4.22 o
  -7   1   3      144.82      168.60      3.23 o
  -6   1   3     1265.34     1325.38     13.67 o
  -5   1   3      201.16      208.71      3.12 o
  -4   1   3       22.21       22.65      1.69 o
  -3   1   3     1508.09     1515.93     16.74 o
  -2   1   3     5575.52     5402.88     73.39 o
  -1   1   3     9841.48     9792.48    316.73 o
   0   1   3      358.05      332.02     11.25 o
   1   1   3      494.60      424.31      6.23 o
   2   1   3      232.81      204.31      3.77 o
   3   1   3      762.14      739.39     10.18 o
   4   1   3     2087.12     2070.55     29.28 o
   5   1   3      191.67      190.07      3.94 o
   6   1   3      664.47      639.35     12.81 o
   7   1   3      343.59      347.83     10.25 o
   8   1   3     1169.84     1139.33     24.19 o
   9   1   3       79.89       86.42      5.06 o
  10   1   3      432.56      419.89     13.11 o
  11   1   3        2.39        4.10      3.44 o
  12   1   3        0.63        1.25      4.94 o
  13   1   3       64.59       78.46     11.21 o
  14   1   3       54.90       46.18      4.79 o
 -16   2   3       29.99       35.06     12.72 o
 -15   2   3       84.92      100.64     14.08 o
 -14   2   3        3.00        3.53      3.84 o
 -13   2   3      133.12      113.37     10.49 o
 -12   2   3      826.46      872.99     21.68 o
 -11   2   3      859.16      806.05     23.76 o
 -10   2   3       54.53       53.47      2.31 o
  -9   2   3      592.04      556.56     13.70 o
  -8   2   3       23.27       21.97      1.80 o
  -7   2   3      578.08      588.89     10.76 o
  -6   2   3      169.51      176.39      2.82 o
  -5   2   3     2299.19     2331.80     25.82 o
  -4   2   3      859.43      846.88      9.75 o
  -3   2   3     1656.24     1739.57     21.19 o
  -2   2   3        4.01        8.74      3.66 o
  -1   2   3     3595.07     3321.17    208.76 o
   0   2   3    11501.00    11605.79    482.99 o
   1   2   3      199.71      198.62      5.25 o
   2   2   3       37.08       30.44      2.21 o
   3   2   3     1121.80     1133.56     15.92 o
   4   2   3       13.12        9.76      2.01 o
   5   2   3        1.59        5.90      1.76 o
   6   2   3       32.80       45.66      3.30 o
   7   2   3      811.56      784.99     21.55 o
   8   2   3      229.85      207.74      6.17 o
   9   2   3       57.86       55.16      4.16 o
  10   2   3       82.17       94.92      6.72 o
  11   2   3       17.49       14.57      3.72 o
  12   2   3      432.43      431.55     13.72 o
  13   2   3       11.48       22.65      5.85 o
  14   2   3       43.48       20.39      9.44 o
 -16   3   3       22.93       18.56      9.55 o
 -15   3   3        0.11        5.09      5.44 o
 -14   3   3       22.68       40.51      6.62 o
 -13   3   3      185.29      176.97     10.04 o
 -12   3   3      327.14      311.91      7.52 o
 -11   3   3      485.71      477.02      9.49 o
 -10   3   3      228.11      212.70      4.61 o
  -9   3   3      493.12      461.43      8.49 o
  -8   3   3       27.96       40.94      4.04 o
  -7   3   3      196.40      152.29      4.58 o
  -6   3   3      122.86      179.82      4.95 o
  -5   3   3       67.50       45.29      4.04 o
  -4   3   3     2706.67     2860.90     46.51 o
  -3   3   3     3635.88     3813.83     64.66 o
  -2   3   3     1355.85     1509.97     29.60 o
  -1   3   3     1021.47     1006.87     31.18 o
   0   3   3     3476.22     3454.25     75.92 o
   1   3   3     1471.71     1480.52     25.05 o
   2   3   3      471.61      438.46      9.37 o
   3   3   3     1300.71     1294.11     21.19 o
   4   3   3      487.58      467.97      9.84 o
   5   3   3      454.86      475.41     11.38 o
   6   3   3      775.01      824.43     32.88 o
   7   3   3       40.21       52.74      5.79 o
   8   3   3       11.41       19.47      5.49 o
   9   3   3      545.85      508.19     13.13 o
  10   3   3       33.62       36.78      7.17 o
  11   3   3      102.23      110.84      8.33 o
  12   3   3        0.31       -1.14      4.99 o
  13   3   3       81.00       90.58      7.91 o
  14   3   3        3.45        1.59      7.55 o
 -15   4   3        4.08       -1.85      5.36 o
 -14   4   3      103.26      126.71      9.44 o
 -13   4   3       93.53       95.86      7.60 o
 -12   4   3       67.29       83.24     20.42 o
 -11   4   3      606.14      570.54     12.67 o
 -10   4   3     2182.04     2121.44     36.81 o
  -9   4   3      683.69      679.91     12.56 o
  -8   4   3        6.07        6.14      3.06 o
  -7   4   3       19.38       25.53      2.51 o
  -6   4   3     9324.79     9242.14    180.13 o
  -5   4   3     2905.71     2957.87     50.11 o
  -4   4   3     7038.94     7047.84    111.81 o
  -3   4   3     3015.42     3193.00     70.17 o
  -2   4   3      280.92      359.59      7.17 o
  -1   4   3      599.85      581.30     15.28 o
   0   4   3     1188.84     1107.28     23.59 o
   1   4   3      188.73      220.63      5.49 o
   2   4   3      603.70      601.65      9.44 o
   3   4   3     1296.04     1260.40     17.90 o
   4   4   3       27.52       41.00      5.12 o
   5   4   3      214.17      183.07      7.78 o
   6   4   3     1014.08      962.09     22.08 o
   7   4   3     1317.68     1288.67     29.20 o
   8   4   3      491.16      443.56     24.24 o
   9   4   3       11.79        7.23      5.04 o
  10   4   3     1426.59     1256.64     43.98 o
  11   4   3       37.88       33.38      6.11 o
  12   4   3        0.00       -0.47      4.59 o
  13   4   3      182.51      189.05     10.12 o
 -15   5   3      116.81      136.20     14.12 o
 -14   5   3       34.97       31.71     10.57 o
 -13   5   3        0.02       -0.83      7.55 o
 -12   5   3        1.04        2.11      7.63 o
 -11   5   3        0.92        4.75      5.10 o
 -10   5   3     1066.25     1022.51     24.81 o
  -9   5   3      228.73      207.52      6.40 o
  -8   5   3     2782.15     2618.65     53.81 o
  -7   5   3       58.09       50.59      3.47 o
  -6   5   3      174.11      143.50      5.33 o
  -5   5   3        7.88       12.75      1.97 o
  -4   5   3        3.83       11.11      1.63 o
  -3   5   3      381.21      412.72     15.24 o
  -2   5   3      597.03      573.48      9.80 o
  -1   5   3     1116.45     1079.45     18.35 o
   0   5   3      591.47      580.49     15.86 o
   1   5   3      853.21      875.11     14.53 o
   2   5   3      597.51      612.93     11.32 o
   3   5   3     5539.82     5856.34    106.65 o
   4   5   3      634.56      653.07     12.52 o
   5   5   3      148.99      155.46      7.15 o
   6   5   3     1720.67     1707.19     37.33 o
   7   5   3       73.53       79.25      6.87 o
   8   5   3       21.14       18.57      4.23 o
   9   5   3       38.62       50.65      5.08 o
  10   5   3       27.12       41.77      6.35 o
  11   5   3       24.80       31.63      6.79 o
  12   5   3      122.82       90.77      7.44 o
  13   5   3       20.72       18.95      9.06 o
 -15   6   3      374.65      413.14     17.29 o
 -14   6   3       75.57      110.00     13.21 o
 -13   6   3       12.58        8.83      8.91 o
 -12   6   3        2.27       12.23      8.61 o
 -11   6   3      174.88      179.88      7.52 o
 -10   6   3        1.62        7.80      5.50 o
  -9   6   3     2794.29     2733.28     61.77 o
  -8   6   3      939.72      917.56     27.18 o
  -7   6   3      487.73      491.28     20.61 o
  -6   6   3      220.36      196.20      6.33 o
  -5   6   3     4588.49     4773.91    104.91 o
  -4   6   3     4290.27     4322.36     89.86 o
  -3   6   3    10018.96    10659.49    212.88 o
  -2   6   3      338.55      365.57     12.56 o
  -1   6   3     2507.45     2564.60     42.81 o
   0   6   3       29.62       28.53      2.91 o
   1   6   3       75.44       69.97      8.16 o
   2   6   3      182.75      195.19      7.15 o
   3   6   3       15.85       27.93      4.45 o
   4   6   3     1135.84     1172.06     32.00 o
   5   6   3      588.69      611.36     15.15 o
   6   6   3        6.49        3.78      4.11 o
   7   6   3        7.25        2.30      3.19 o
   8   6   3        1.49        0.48      4.15 o
   9   6   3      744.98      744.81     28.73 o
  10   6   3       90.07       82.47      7.85 o
  11   6   3      725.34      737.40     22.16 o
  12   6   3      418.07      446.43     20.99 o
  13   6   3       15.71       20.31      9.21 o
 -15   7   3      154.42      179.77     16.08 o
 -14   7   3        3.16       -1.13      8.15 o
 -13   7   3       38.35       34.81      6.80 o
 -12   7   3      321.80      295.97     10.29 o
 -11   7   3       13.22       17.51      6.05 o
 -10   7   3        1.13        4.91      8.68 o
  -9   7   3      731.70      714.30     19.53 o
  -8   7   3     4749.95     4697.87    146.70 o
  -7   7   3       70.90       95.28     10.80 o
  -6   7   3     2788.98     2895.44     91.51 o
  -5   7   3      330.10      316.75      9.16 o
  -4   7   3      353.57      480.03      9.75 o
  -3   7   3     1215.77     1177.82     27.33 o
  -2   7   3     1204.75     1220.27     25.20 o
  -1   7   3       60.33       85.24      6.58 o
   0   7   3     1097.90     1159.72     20.24 o
   1   7   3      506.50      469.36     17.48 o
   2   7   3      122.68      110.41      5.02 o
   3   7   3        0.56        2.45      3.41 o
   4   7   3     1173.54     1262.66     38.92 o
   5   7   3       33.32       38.75      3.01 o
   6   7   3       10.58       14.84      5.27 o
   7   7   3      104.67      100.84      6.57 o
   8   7   3      504.77      396.96     19.40 o
   9   7   3      185.93      191.66      7.39 o
  10   7   3      155.66      134.40      7.34 o
  11   7   3       97.93       90.60     11.17 o
  12   7   3      842.08      835.87     32.62 o
  13   7   3      347.10      320.65     13.44 o
 -14   8   3      473.76      489.70     24.92 o
 -13   8   3      114.81      129.03      9.44 o
 -12   8   3        0.03        2.98     10.19 o
 -11   8   3      250.86      237.68      9.16 o
 -10   8   3       86.87      109.87      8.64 o
  -9   8   3      210.93      206.04     15.10 o
  -8   8   3     2460.15     2364.60     77.24 o
  -7   8   3      482.58      477.92     22.88 o
  -6   8   3       17.59       29.14      9.29 o
  -5   8   3     2139.87     2118.79     55.66 o
  -4   8   3      191.00      183.22      6.28 o
  -3   8   3      150.03      178.28      5.91 o
  -2   8   3        1.40        4.02      3.66 o
  -1   8   3        0.34        5.64      2.97 o
   0   8   3     1203.08     1132.22     36.16 o
   1   8   3     4207.79     4271.06     96.57 o
   2   8   3      361.35      342.85     10.28 o
   3   8   3       27.19       39.48      8.83 o
   4   8   3       70.94       75.12     10.68 o
   5   8   3      151.50      152.36      5.60 o
   6   8   3       46.64       64.00      5.75 o
   7   8   3      517.83      539.52     12.97 o
   8   8   3      412.93      349.57      9.77 o
   9   8   3      457.55      424.88     17.03 o
  10   8   3       43.56       37.33      9.78 o
  11   8   3      460.90      505.17     22.73 o
  12   8   3      341.13      305.63     17.89 o
 -14   9   3       11.76       17.89     10.80 o
 -13   9   3        0.14       -0.15      7.78 o
 -12   9   3      193.18      207.50     29.67 o
 -11   9   3       51.50       55.19      7.79 o
 -10   9   3      593.65      590.47     31.52 o
  -9   9   3       88.67       87.20     11.85 o
  -8   9   3      173.28      151.08      9.74 o
  -7   9   3     9881.78     9820.27    351.30 o
  -6   9   3      244.10      246.39     12.23 o
  -5   9   3        1.10        0.92      2.29 o
  -4   9   3      150.98      159.35     12.68 o
  -3   9   3        6.05        5.49      2.61 o
  -2   9   3      455.11      411.91     10.55 o
  -1   9   3     5130.49     4967.22    339.79 o
   0   9   3     3336.19     3580.31    112.42 o
   1   9   3      117.62      146.47     10.49 o
   2   9   3      844.22      837.98     27.33 o
   3   9   3      169.04      183.62     11.40 o
   4   9   3       17.86       17.97      6.57 o
   5   9   3      949.06      993.73     22.71 o
   6   9   3      397.65      395.46     11.62 o
   7   9   3      211.24      225.96      8.75 o
   8   9   3       25.43       23.25      7.47 o
   9   9   3        6.50        9.85      4.19 o
  10   9   3       32.55       23.10      9.06 o
  11   9   3       76.96       87.73     11.10 o
  12   9   3      349.18      404.91     21.22 o
 -13  10   3      246.91      342.70     20.16 o
 -12  10   3      163.92      171.46     10.52 o
 -11  10   3      138.61      147.69     10.00 o
 -10  10   3       24.64       28.57      7.18 o
  -9  10   3     1343.08     1368.07     48.55 o
  -8  10   3       12.75       13.44      9.66 o
  -7  10   3      140.23      130.01     15.40 o
  -6  10   3     6536.60     6230.79    424.43 o
  -5  10   3      722.06      635.63     29.94 o
  -4  10   3       24.76       27.36      4.23 o
  -3  10   3      103.48       84.93     12.46 o
  -2  10   3       69.19       51.77      4.11 o
  -1  10   3      772.46      699.51     25.67 o
   0  10   3       32.09       35.71      5.06 o
   1  10   3      564.58      559.31     21.29 o
   2  10   3      109.60      127.44      9.97 o
   3  10   3      890.40      959.16     31.03 o
   4  10   3      265.59      271.50     13.14 o
   5  10   3       30.13       35.79      6.64 o
   6  10   3      481.65      486.09     15.18 o
   7  10   3       32.68       53.31      6.49 o
   8  10   3      110.17      111.49      6.41 o
   9  10   3      108.29      118.23     23.82 o
  10  10   3       32.85       35.79      5.59 o
  11  10   3       14.07       29.29      9.29 o
 -13  11   3      152.69      137.49     15.86 o
 -12  11   3      261.27      314.51     13.74 o
 -11  11   3       33.76       28.96     10.34 o
 -10  11   3      155.86      180.22     10.12 o
  -9  11   3       61.51       64.10     12.16 o
  -8  11   3      625.19      601.59     26.95 o
  -7  11   3       17.87       25.22     11.10 o
  -6  11   3      259.98      213.66     25.93 o
  -5  11   3      141.72      129.61     13.89 o
  -4  11   3       95.06       79.54     19.89 o
  -3  11   3      415.58      399.93     19.93 o
  -2  11   3      953.48      925.33     33.67 o
  -1  11   3       37.61       37.22      9.51 o
   0  11   3       93.90       93.39     10.95 o
   1  11   3      537.57      558.55     22.20 o
   2  11   3      676.18      672.03     24.84 o
   3  11   3        8.28        8.61      6.87 o
   4  11   3       29.50       21.67      9.59 o
   5  11   3      283.42      289.09     13.29 o
   6  11   3      209.78      200.84      9.58 o
   7  11   3        8.25        2.32      3.40 o
   8  11   3      637.75      653.50     28.61 o
   9  11   3       26.66       15.78      5.06 o
  10  11   3       37.09       38.73      9.66 o
  11  11   3       35.84       33.45      6.34 o
 -12  12   3       60.47       67.16     21.71 o
 -11  12   3       36.37       36.84      8.03 o
 -10  12   3       11.51       14.65     10.42 o
  -9  12   3      471.01      417.82     22.73 o
  -8  12   3        7.11        5.89      8.83 o
  -7  12   3      218.59      240.54     17.97 o
  -6  12   3        5.73        8.15     10.04 o
  -5  12   3      958.18      895.06     29.45 o
  -4  12   3      154.31      177.12     14.87 o
  -3  12   3      124.26       95.43     12.23 o
  -2  12   3        0.01       -2.79      7.78 o
  -1  12   3     1524.65     1512.65     49.68 o
   0  12   3      741.17      747.68     27.56 o
   1  12   3       12.12        7.17      7.40 o
   2  12   3      134.80      117.03     10.80 o
   3  12   3      379.07      409.89     17.59 o
   4  12   3       24.68       26.80      7.17 o
   5  12   3      104.68      109.85      9.21 o
   6  12   3       23.06       24.08      4.90 o
   7  12   3       64.13       70.02      6.86 o
   8  12   3        2.66        8.00      7.47 o
   9  12   3      278.58      291.81     16.76 o
  10  12   3        2.59        4.53      7.85 o
 -11  13   3      139.85      129.07     10.54 o
 -10  13   3       17.69       15.25     10.49 o
  -9  13   3      168.38      155.98     15.63 o
  -8  13   3      308.90      268.10     18.65 o
  -7  13   3     1371.22     1258.37     40.24 o
  -6  13   3     1027.23      961.73     37.90 o
  -5  13   3      633.61      646.13     28.31 o
  -4  13   3      343.69      385.20     20.23 o
  -3  13   3       16.67       15.78      9.51 o
  -2  13   3        3.71        0.23      7.17 o
  -1  13   3      506.39      475.28     16.61 o
   0  13   3        5.60        4.91      7.47 o
   1  13   3       35.99       42.36      8.83 o
   2  13   3      236.10      236.09     13.89 o
   3  13   3       20.26       26.35      7.32 o
   4  13   3        5.36       19.25      6.80 o
   5  13   3      362.18      389.66     16.46 o
   6  13   3        3.27        5.36      5.36 o
   7  13   3      109.24      113.11      6.58 o
   8  13   3       10.32        4.98      7.78 o
   9  13   3       22.73       18.04      8.76 o
 -10  14   3      134.85      143.75     14.80 o
  -9  14   3       41.97       32.62     11.25 o
  -8  14   3       54.11       36.09      7.17 o
  -7  14   3       15.18       13.14     10.49 o
  -6  14   3      153.36      124.58     15.10 o
  -5  14   3      186.88      195.47     16.16 o
  -4  14   3      120.55      133.03     14.27 o
  -3  14   3       36.61       55.42     11.40 o
  -2  14   3       25.66       34.43     10.34 o
  -1  14   3       15.69       24.99      9.29 o
   0  14   3      151.17      144.28     12.91 o
   1  14   3      304.48      307.59     16.91 o
   2  14   3       27.19       24.08      8.23 o
   3  14   3       53.43       43.41      8.31 o
   4  14   3      401.03      413.21     17.52 o
   5  14   3       70.19       68.40      8.38 o
   6  14   3       49.99       51.94      7.40 o
   7  14   3       16.96       14.57      8.15 o
   8  14   3      122.11      101.70     11.63 o
  -9  15   3       65.83       62.21     13.21 o
  -8  15   3      488.00      497.10     25.07 o
  -7  15   3      244.81      228.62     18.35 o
  -6  15   3        8.10        4.30      9.06 o
  -5  15   3       67.55       73.84     12.68 o
  -4  15   3      289.55      286.22     18.72 o
  -3  15   3      151.17      143.53     14.80 o
  -2  15   3       30.10       42.28     10.57 o
  -1  15   3      344.25      322.24     18.27 o
   0  15   3      486.07      528.73     23.41 o
   1  15   3        3.12       10.42      7.93 o
   2  15   3      202.80      224.31     13.74 o
   3  15   3        3.80        4.30      6.57 o
   4  15   3        0.29       -7.25      6.57 o
   5  15   3      127.98      169.20     13.89 o
   7  15   3       15.29        7.40      8.15 o
  -7  16   3       22.24       20.99     11.55 o
  -6  16   3       81.95       81.54     13.89 o
  -5  16   3      109.40      101.32     13.82 o
  -4  16   3       94.85      110.16     13.06 o
  -3  16   3      906.74      926.77     36.62 o
  -2  16   3       40.08       36.47     10.49 o
  -1  16   3      209.66      210.27     10.65 o
   0  16   3      135.25      139.52     13.21 o
   1  16   3      341.63      370.86     18.35 o
   2  16   3       16.52       17.59      7.93 o
   3  16   3      171.88      197.43     13.06 o
   4  16   3        0.49       -1.74      6.19 o
  -5  17   3       63.48       69.99      8.08 o
  -4  17   3      390.09      407.10     22.20 o
  -3  17   3       11.59        5.66      8.98 o
  -2  17   3        5.70       14.35      5.29 o
  -1  17   3        5.58        8.61      8.31 o
   0  17   3        1.32        9.66      8.00 o
   1  17   3       29.78       27.26      9.14 o
   2  17   3        4.85       12.99      7.85 o
   3  17   3        0.38        3.32      9.36 o
 -16   0   4      216.83      213.21     14.72 o
 -14   0   4        2.62        7.10      7.17 o
 -12   0   4     3236.36     3152.07    100.79 o
 -10   0   4     2583.24     2519.26     74.73 o
  -8   0   4       87.75      100.72      7.40 o
  -6   0   4       38.51       43.43      2.88 o
  -4   0   4     1622.48     1450.65     22.94 o
  -2   0   4     1409.89     1339.80     27.75 o
   0   0   4      684.11      685.46     14.55 o
   2   0   4    17585.83    17938.56    531.30 o
   4   0   4     1658.81     1492.43     57.46 o
   6   0   4      253.18      241.15     11.17 o
   8   0   4        7.38        6.87      6.19 o
  10   0   4      222.25      183.01     12.46 o
  12   0   4      500.90      512.12     22.42 o
 -16   1   4        1.86       10.03      7.74 o
 -15   1   4        5.76       10.26      5.64 o
 -14   1   4        0.11       -7.98      5.37 o
 -13   1   4       10.34       13.13      5.50 o
 -12   1   4     1291.54     1263.14     55.39 o
 -11   1   4       22.40       30.54      3.60 o
 -10   1   4      939.00      895.63     23.43 o
  -9   1   4      183.67      175.92      4.05 o
  -8   1   4      609.22      597.25      8.42 o
  -7   1   4     6475.09     6693.25     80.35 o
  -6   1   4       34.46       37.79      1.73 o
  -5   1   4     1818.36     1820.38     20.22 o
  -4   1   4      674.49      680.30      8.54 o
  -3   1   4      774.98      722.43      9.80 o
  -2   1   4     2061.22     2065.91     36.56 o
  -1   1   4     7429.05     6975.65    175.72 o
   0   1   4     4003.36     3713.26     64.42 o
   1   1   4       63.15       60.53      3.11 o
   2   1   4      797.92      898.80     12.83 o
   3   1   4      309.73      334.18      6.05 o
   4   1   4       57.92       74.80      3.97 o
   5   1   4      116.13      106.95      9.74 o
   6   1   4      253.83      243.64      8.14 o
   7   1   4       11.53       15.78      2.69 o
   8   1   4     2184.09     2119.11     43.47 o
   9   1   4       13.44       16.99      5.26 o
  10   1   4       60.64       62.19     16.16 o
  11   1   4       20.14       25.97      3.93 o
  12   1   4      657.61      672.92     18.38 o
  13   1   4       11.13       10.43      3.66 o
 -16   2   4       72.82       87.96      7.87 o
 -15   2   4      275.12      269.16     15.63 o
 -14   2   4      190.01      207.66     12.31 o
 -13   2   4      628.07      658.32     18.05 o
 -12   2   4     1625.55     1656.22     38.18 o
 -11   2   4      535.56      514.32      8.91 o
 -10   2   4       31.33       32.32      2.74 o
  -9   2   4      555.80      515.59      8.78 o
  -8   2   4      493.56      451.74      5.60 o
  -7   2   4      180.45      216.94      3.11 o
  -6   2   4      261.03      276.43      3.58 o
  -5   2   4       79.61      118.62      2.53 o
  -4   2   4     7100.30     7286.15    103.37 o
  -3   2   4      345.79      346.64      4.93 o
  -2   2   4        0.04        2.80      3.72 o
  -1   2   4      307.80      311.83     19.06 o
   0   2   4       86.31       80.89      2.21 o
   1   2   4     3330.08     3095.23     45.21 o
   2   2   4      207.56      164.06      3.40 o
   3   2   4      973.66     1021.10     14.63 o
   4   2   4      712.79      728.94     12.90 o
   5   2   4      360.66      345.00     10.90 o
   6   2   4      458.15      427.50     15.18 o
   7   2   4      185.87      167.97      6.93 o
   8   2   4     1317.12     1279.52     24.51 o
   9   2   4       16.76       25.85      4.76 o
  10   2   4      118.76      125.08      7.84 o
  11   2   4       60.36       62.12      6.10 o
  12   2   4      123.83      114.02      8.86 o
  13   2   4        7.87        3.39      5.71 o
 -16   3   4       44.40       58.37     11.63 o
 -15   3   4       31.32       21.12      6.28 o
 -14   3   4       62.60       68.95      5.53 o
 -13   3   4       20.27       26.96      5.80 o
 -12   3   4      513.41      532.55     15.39 o
 -11   3   4      681.10      677.06     12.99 o
 -10   3   4      203.69      191.89      5.01 o
  -9   3   4       82.38       80.69      3.94 o
  -8   3   4      419.71      422.03     10.64 o
  -7   3   4      627.91      654.50     11.85 o
  -6   3   4       53.58       60.81      1.81 o
  -5   3   4     6973.61     7616.44    122.55 o
  -4   3   4      439.27      461.90      9.46 o
  -3   3   4      124.01      120.08      5.33 o
  -2   3   4      762.99      770.06     17.55 o
  -1   3   4      954.47      988.58     23.90 o
   0   3   4     1638.94     1682.76     28.54 o
   1   3   4      682.83      695.75     13.64 o
   2   3   4     2987.23     3104.49     54.26 o
   3   3   4     4436.44     4527.35     80.67 o
   4   3   4      167.86      184.62     16.35 o
   5   3   4     4441.65     4410.17    101.06 o
   6   3   4       44.14       51.15      5.92 o
   7   3   4       37.54       39.70      7.25 o
   8   3   4        2.26        3.90      5.05 o
   9   3   4     2233.92     2230.98     51.38 o
  10   3   4       55.92       57.69      6.93 o
  11   3   4        4.02        1.05      5.17 o
  12   3   4      343.24      321.12     15.55 o
  13   3   4       72.39       51.46      8.71 o
 -16   4   4        4.46       11.41      3.63 o
 -15   4   4      220.35      234.66     13.29 o
 -14   4   4      190.29      211.72     13.85 o
 -13   4   4       76.68       81.30      6.82 o
 -12   4   4     1309.50     1281.30     24.20 o
 -11   4   4      527.23      550.04     12.19 o
 -10   4   4      673.62      635.33     13.20 o
  -9   4   4     1269.88     1222.79     21.18 o
  -8   4   4      141.38      140.00      3.88 o
  -7   4   4      239.98      227.69      4.89 o
  -6   4   4      437.82      516.09     10.71 o
  -5   4   4     3802.03     3776.42    105.55 o
  -4   4   4       66.99       64.09      2.98 o
  -3   4   4      147.51      147.39      4.05 o
  -2   4   4      112.00      124.78     12.80 o
  -1   4   4      727.25      645.44    110.12 o
   0   4   4     1691.78     1668.25     37.38 o
   1   4   4     2341.60     2286.76     39.04 o
   2   4   4     2131.00     2353.60     40.12 o
   3   4   4     1662.78     1691.92     26.83 o
   4   4   4      648.77      712.19     34.09 o
   5   4   4       26.15       28.23      4.94 o
   6   4   4      641.17      619.22     16.21 o
   7   4   4      849.56      826.45     21.02 o
   8   4   4      339.91      386.78     12.78 o
   9   4   4      985.54      978.27     24.84 o
  10   4   4      626.26      645.84     18.53 o
  11   4   4       26.97       37.27      6.95 o
  12   4   4       10.92       11.80      6.68 o
  13   4   4       53.22       56.78     10.27 o
 -15   5   4        0.34       -1.13      8.08 o
 -14   5   4        0.38        1.81      8.00 o
 -13   5   4        0.50        3.32      7.78 o
 -12   5   4       99.79      106.67      8.15 o
 -11   5   4     2521.73     2309.84     52.29 o
 -10   5   4     2912.88     2944.08     66.09 o
  -9   5   4     2021.17     1975.92     42.16 o
  -8   5   4     1074.31     1139.08     36.84 o
  -7   5   4     2797.39     2657.39     62.40 o
  -6   5   4      185.37      210.38      8.95 o
  -5   5   4      138.51      188.20      4.14 o
  -4   5   4       92.96       97.38      3.02 o
  -3   5   4     2962.66     2941.47    127.98 o
  -2   5   4        3.44       13.28      3.77 o
  -1   5   4     3145.61     3118.26     52.76 o
   0   5   4     1378.92     1391.16     23.11 o
   1   5   4      167.14      199.58      7.55 o
   2   5   4       91.81      112.39      3.84 o
   3   5   4       18.72       31.43      3.64 o
   4   5   4      109.35      104.55      6.17 o
   5   5   4      143.90      134.73      5.41 o
   6   5   4      634.93      621.02     16.13 o
   7   5   4       87.08       95.89      7.02 o
   8   5   4      904.14      931.42     23.15 o
   9   5   4     3595.63     3542.78     81.68 o
  10   5   4      667.01      673.64     18.92 o
  11   5   4       99.56      112.54      8.09 o
  12   5   4        7.42       11.93      7.63 o
  13   5   4        0.68        8.08      7.78 o
 -15   6   4       94.93       71.73     12.84 o
 -14   6   4     1053.20     1087.43     41.37 o
 -13   6   4       57.22       42.13      6.98 o
 -12   6   4      308.91      322.19     12.24 o
 -11   6   4       50.97       59.09      7.19 o
 -10   6   4     1073.84     1038.54     23.72 o
  -9   6   4     1134.46     1106.06     24.82 o
  -8   6   4      532.32      574.48     22.57 o
  -7   6   4       86.88       86.68      7.81 o
  -6   6   4     2112.41     2047.26     72.71 o
  -5   6   4     1406.01     1534.13     23.47 o
  -4   6   4      847.51      944.91     14.92 o
  -3   6   4     9924.40     9264.73   1185.62 o
  -2   6   4      638.80      700.52     14.49 o
  -1   6   4      135.65      139.16      6.62 o
   0   6   4     1220.66     1221.72     26.16 o
   1   6   4      372.80      381.56      7.53 o
   2   6   4      497.29      428.33     11.24 o
   3   6   4      216.92      206.75      6.09 o
   4   6   4       88.66       98.29     10.43 o
   5   6   4      237.05      246.24      8.91 o
   6   6   4      788.54      769.95     19.38 o
   7   6   4        6.18        6.83      5.34 o
   8   6   4        2.68       -1.29      3.44 o
   9   6   4      486.74      447.57     22.01 o
  10   6   4      212.22      205.78     12.72 o
  11   6   4      640.41      604.13     22.50 o
  12   6   4      296.11      315.14     17.21 o
 -15   7   4        0.10       -4.91      5.44 o
 -14   7   4       12.47       15.33      9.89 o
 -13   7   4      255.07      261.82     11.60 o
 -12   7   4      589.74      576.48     15.49 o
 -11   7   4        9.00        4.74      5.55 o
 -10   7   4      154.30      145.64     16.16 o
  -9   7   4      722.39      704.27     27.71 o
  -8   7   4      447.94      453.00     20.84 o
  -7   7   4      442.68      421.90     19.71 o
  -6   7   4       84.98       84.49      5.96 o
  -5   7   4     2488.70     2451.23     40.32 o
  -4   7   4      249.79      227.77      6.64 o
  -3   7   4     3399.96     3598.05    113.02 o
  -2   7   4      411.09      393.17     12.61 o
  -1   7   4      213.10      192.93      6.51 o
   0   7   4       99.39       97.11      6.27 o
   1   7   4      238.46      260.85     14.35 o
   2   7   4       39.44       45.68      6.12 o
   3   7   4      290.77      314.77     17.06 o
   4   7   4      569.35      618.54     18.80 o
   5   7   4     1340.94     1360.32     31.86 o
   6   7   4       92.07      103.86      6.84 o
   7   7   4       78.34       68.53      6.38 o
   8   7   4      266.60      222.94      7.75 o
   9   7   4        2.30        5.68      3.61 o
  10   7   4       83.23       57.51      5.18 o
  11   7   4        9.79       15.84      5.81 o
  12   7   4      546.41      587.54     26.27 o
 -14   8   4        9.36       14.72      9.82 o
 -13   8   4        0.49        4.71      3.97 o
 -12   8   4       42.00       43.94      7.61 o
 -11   8   4      843.75      858.66     23.26 o
 -10   8   4      604.86      593.56     20.20 o
  -9   8   4      867.90      778.71     24.84 o
  -8   8   4     2211.44     2189.74     65.69 o
  -7   8   4       11.44       20.91      9.36 o
  -6   8   4      432.40      425.43      9.65 o
  -5   8   4      534.32      534.95     14.23 o
  -4   8   4       56.58       47.70      2.98 o
  -3   8   4     1786.04     1736.97     35.99 o
  -2   8   4      936.38      859.28     35.60 o
  -1   8   4        1.68        6.41      2.59 o
   0   8   4     2100.95     2313.86     72.63 o
   1   8   4      176.30      135.60     11.25 o
   2   8   4     1618.25     1594.65     49.83 o
   3   8   4      985.18     1124.66     36.69 o
   4   8   4      373.96      378.43     11.31 o
   5   8   4       63.93       71.77      5.89 o
   6   8   4       25.19       38.23      5.38 o
   7   8   4       64.31       63.32      6.06 o
   8   8   4        1.65       -3.71      5.32 o
   9   8   4      141.90      143.66     16.23 o
  10   8   4        1.29        5.14      5.40 o
  11   8   4      374.67      386.34     19.63 o
  12   8   4      886.17      819.56     32.47 o
 -14   9   4      138.01      155.91     15.63 o
 -13   9   4      222.17      219.64     13.74 o
 -12   9   4       40.11       48.18      4.72 o
 -11   9   4       12.74       13.80      6.53 o
 -10   9   4        9.26        8.15      8.98 o
  -9   9   4      400.25      419.71     20.46 o
  -8   9   4      360.62      315.06     13.51 o
  -7   9   4      169.95      182.18     10.19 o
  -6   9   4       28.83       30.38      4.68 o
  -5   9   4      475.96      439.71     13.51 o
  -4   9   4     1790.41     1816.80     75.20 o
  -3   9   4      190.28      203.36     14.23 o
  -2   9   4      473.70      405.21     13.10 o
  -1   9   4      888.33      971.69     28.61 o
   0   9   4       51.21       61.61      9.51 o
   1   9   4        4.61       10.19      7.25 o
   2   9   4      515.42      472.48     19.71 o
   3   9   4     1354.47     1406.05     45.38 o
   4   9   4      312.33      292.70     10.00 o
   5   9   4       40.78       35.96      5.57 o
   6   9   4      153.52      156.94     10.15 o
   7   9   4      619.33      591.25     38.43 o
   8   9   4      342.52      327.95      9.85 o
   9   9   4       40.66       53.65      5.93 o
  10   9   4       60.29       48.32      9.44 o
  11   9   4      792.86      784.07     30.73 o
 -13  10   4       44.12       41.08      8.06 o
 -12  10   4        0.20        3.55      6.12 o
 -11  10   4      252.38      232.72     11.77 o
 -10  10   4        2.31       -5.06      5.06 o
  -9  10   4       53.88       69.08     12.08 o
  -8  10   4      238.14      246.58     11.85 o
  -7  10   4     1346.36     1355.61     48.70 o
  -6  10   4     4655.04     4488.91    187.96 o
  -5  10   4      120.76      107.98      7.21 o
  -4  10   4      192.57      180.34      7.89 o
  -3  10   4      123.32      107.22      8.49 o
  -2  10   4      656.23      682.22     21.82 o
  -1  10   4      363.03      375.09     18.35 o
   0  10   4       70.14       97.92     11.33 o
   1  10   4      208.66      254.13     15.02 o
   2  10   4      185.64      182.33     12.99 o
   3  10   4      372.49      382.41     18.27 o
   4  10   4     2017.60     2037.46     64.02 o
   5  10   4      399.72      386.32     12.08 o
   6  10   4      221.91      209.09     12.04 o
   7  10   4       75.34       71.59     10.99 o
   8  10   4     1040.69      895.94     21.88 o
   9  10   4       33.38       46.02     10.99 o
  10  10   4        1.42       -8.76      7.70 o
  11  10   4      173.69      162.63      9.44 o
 -13  11   4       38.14       25.76      8.38 o
 -12  11   4       95.38      116.37     10.34 o
 -11  11   4      130.54      140.59      9.98 o
 -10  11   4        0.08       -5.66      8.98 o
  -9  11   4      155.52      148.81     14.87 o
  -8  11   4       46.83       45.83     11.70 o
  -7  11   4        4.02        6.34      5.59 o
  -6  11   4      743.63      658.07     63.91 o
  -5  11   4       20.63       18.38     10.53 o
  -4  11   4       21.67       21.68      3.42 o
  -3  11   4       57.19       67.20      7.10 o
  -2  11   4       50.60       50.96      6.64 o
  -1  11   4        5.43        4.61      4.45 o
   0  11   4      189.66      208.68     14.27 o
   1  11   4        5.48       16.31      8.31 o
   2  11   4      105.43      103.36      6.95 o
   3  11   4        2.28        4.53      6.80 o
   4  11   4      185.86      207.32     12.84 o
   5  11   4       15.08       11.26      5.43 o
   6  11   4     1261.04     1304.01     37.86 o
   7  11   4      849.56      896.64     29.60 o
   8  11   4       16.85       18.11      4.95 o
   9  11   4       59.40       66.29     10.12 o
  10  11   4        6.77        8.15      7.85 o
 -12  12   4        0.64        2.14      4.35 o
 -11  12   4       98.29      102.81     23.10 o
 -10  12   4       15.50       14.12     10.27 o
  -9  12   4      210.77      180.52     16.16 o
  -8  12   4       23.95       35.94     11.70 o
  -7  12   4     1259.34     1257.99     46.36 o
  -6  12   4       41.19       34.50     11.55 o
  -5  12   4      276.11      309.63     19.33 o
  -4  12   4      295.23      305.78     19.10 o
  -3  12   4       98.12      117.78     13.21 o
  -2  12   4       20.77       27.56      5.81 o
  -1  12   4      186.59      173.95     14.27 o
   0  12   4      127.84      137.49     12.16 o
   1  12   4      126.18      122.54     12.23 o
   2  12   4      113.35      140.13     11.70 o
   3  12   4       78.99       98.98     10.49 o
   4  12   4      411.82      390.11     18.35 o
   5  12   4       70.00       78.47      6.51 o
   6  12   4      824.49      882.48     30.88 o
   7  12   4       69.22       65.47      7.36 o
   8  12   4      165.31      169.05     12.99 o
   9  12   4      344.04      352.59     18.80 o
 -11  13   4        0.61        0.23      7.93 o
 -10  13   4       69.12       99.96     13.21 o
  -9  13   4      633.97      562.10     27.63 o
  -8  13   4     1001.89      963.84     38.73 o
  -7  13   4      172.90      128.05     10.12 o
  -6  13   4      505.62      564.44     20.61 o
  -5  13   4       66.56       94.53     13.06 o
  -4  13   4      875.39      834.28     32.99 o
  -3  13   4       52.56       65.84     11.93 o
  -2  13   4      299.75      278.75     17.67 o
  -1  13   4       83.14      101.10     12.16 o
   0  13   4       79.38       82.82     11.40 o
   1  13   4     1056.24     1036.09     37.07 o
   2  13   4      280.12      284.33     16.01 o
   3  13   4       26.44       14.19      7.78 o
   4  13   4       81.50       88.64      9.66 o
   5  13   4      221.74      208.38     12.84 o
   6  13   4      735.29      706.68     33.56 o
   7  13   4      250.46      262.28      9.84 o
   8  13   4        0.30        4.61      6.64 o
 -10  14   4        9.53        8.23      9.82 o
  -9  14   4      111.84      104.57     14.80 o
  -8  14   4      111.34      129.48     15.02 o
  -7  14   4      194.30      182.33     16.91 o
  -6  14   4      194.81      198.34     10.72 o
  -5  14   4       40.22       57.46     12.76 o
  -4  14   4      208.70      211.17     11.17 o
  -3  14   4       76.77       80.18     12.38 o
  -2  14   4       69.94       66.21     11.93 o
  -1  14   4       26.79       34.43     10.27 o
   0  14   4        5.24        4.38      8.15 o
   1  14   4      425.49      425.52     19.86 o
   2  14   4       45.48       58.59      9.82 o
   3  14   4       40.05       43.19      9.14 o
   4  14   4      138.20      122.99     10.95 o
   5  14   4       14.96       12.23      6.95 o
   6  14   4      175.46      198.03      9.70 o
   7  14   4      103.79       94.83      7.17 o
  -9  15   4      322.18      324.65     20.46 o
  -8  15   4       51.54       52.85     13.14 o
  -7  15   4      162.90      122.31     15.33 o
  -6  15   4        1.92       16.38     10.80 o
  -5  15   4      127.39      166.48     16.16 o
  -4  15   4        1.96        6.42      9.89 o
  -3  15   4      171.20      115.29      9.14 o
  -2  15   4      513.90      498.83     18.35 o
  -1  15   4      689.54      653.83     28.46 o
   0  15   4       90.90       93.77     11.78 o
   1  15   4        4.70        3.85      4.38 o
   2  15   4       26.71       31.94      9.36 o
   3  15   4        7.52        4.53      6.87 o
   4  15   4       14.32       15.55      7.55 o
   5  15   4       46.85       42.88      8.15 o
   6  15   4       33.11       30.80      8.46 o
  -7  16   4        5.08        2.94      9.44 o
  -6  16   4      385.19      395.32     22.42 o
  -5  16   4        3.14        0.45      8.46 o
  -4  16   4       86.25       83.88     13.29 o
  -3  16   4       76.78      126.09     13.89 o
  -2  16   4      218.18      207.48     15.70 o
  -1  16   4       72.00       72.78      7.40 o
   0  16   4       28.05       22.27      9.59 o
   1  16   4       42.11       45.83     10.04 o
   2  16   4       72.58       80.94     11.17 o
   3  16   4      198.01      228.16     14.35 o
   4  16   4       87.79       76.41     10.34 o
  -5  17   4      100.77       68.71     13.51 o
  -4  17   4        4.96        2.27      8.61 o
  -3  17   4        0.19        0.76      8.31 o
  -2  17   4      100.95      108.04     13.29 o
  -1  17   4        7.60        7.93      8.91 o
   0  17   4       35.86       26.12      9.66 o
   1  17   4      107.16      109.78     11.93 o
   2  17   4        0.41        2.27      7.47 o
 -15   0   5        0.43       -2.79      6.87 o
 -13   0   5     1171.86     1130.24     38.66 o
 -11   0   5      686.43      696.84     22.02 o
  -9   0   5     1282.36     1253.01     20.97 o
  -7   0   5      613.95      541.10      9.83 o
  -5   0   5     3060.87     3353.32     56.68 o
  -3   0   5     3171.89     3136.01     67.45 o
  -1   0   5      435.06      566.86     26.50 o
   1   0   5      866.36      854.41     36.92 o
   3   0   5     1055.81     1087.95     20.40 o
   5   0   5      118.60      109.25      7.70 o
   7   0   5     1241.20     1233.15     38.96 o
   9   0   5     1387.56     1414.20     45.53 o
  11   0   5        6.56        5.36      7.25 o
  13   0   5       76.83       84.41     15.25 o
 -16   1   5        2.27        0.02      4.32 o
 -15   1   5       94.90       97.23     14.16 o
 -14   1   5      192.92      187.20     13.89 o
 -13   1   5       15.56       20.65      4.06 o
 -12   1   5     2700.42     2630.86     45.93 o
 -11   1   5       28.05       36.72      2.80 o
 -10   1   5      114.49       93.80      2.70 o
  -9   1   5      279.26      285.60      4.49 o
  -8   1   5      252.03      261.24      4.26 o
  -7   1   5        5.09       15.14      1.72 o
  -6   1   5      888.69      950.47     11.11 o
  -5   1   5       94.46      111.13      3.69 o
  -4   1   5      771.75      787.26     10.45 o
  -3   1   5      115.32      157.58      3.36 o
  -2   1   5      709.44      778.71     16.36 o
  -1   1   5    11721.97    12274.16    255.44 o
   0   1   5     9991.38    10191.92    174.44 o
   1   1   5      228.58      256.81     15.20 o
   2   1   5     7738.93     8401.66    139.00 o
   3   1   5        0.02        1.22      1.57 o
   4   1   5       78.11       67.04      2.84 o
   5   1   5        3.32        5.98      3.10 o
   6   1   5      895.20      911.58     16.72 o
   7   1   5      310.81      301.03     15.82 o
   8   1   5      652.72      630.69     12.49 o
   9   1   5      136.09      154.13      7.48 o
  10   1   5        0.13        0.37      4.66 o
  11   1   5       93.75       83.62      9.37 o
  12   1   5      147.59      142.92     12.60 o
  13   1   5       86.52      122.26     28.65 o
 -16   2   5      164.00      168.99     14.23 o
 -15   2   5       22.86       27.74      4.63 o
 -14   2   5       86.36       81.24      7.10 o
 -13   2   5      564.32      542.31     15.61 o
 -12   2   5        1.55        4.49      3.40 o
 -11   2   5      653.98      631.90     10.05 o
 -10   2   5     1271.46     1259.80     18.82 o
  -9   2   5      773.21      741.81     15.97 o
  -8   2   5      171.51      174.73      4.53 o
  -7   2   5      450.97      449.74      6.08 o
  -6   2   5     1024.97      983.71     12.17 o
  -5   2   5     1058.32     1155.12     14.65 o
  -4   2   5     1026.63     1062.35     15.32 o
  -3   2   5     1948.20     1949.09     33.56 o
  -2   2   5      717.72      766.94     15.89 o
  -1   2   5     5564.05     5866.04    134.00 o
   0   2   5     1008.02     1136.79     15.60 o
   1   2   5     3956.34     4116.47     62.21 o
   2   2   5     1400.54     1303.39     17.72 o
   3   2   5      612.02      581.81     12.09 o
   4   2   5      116.66      111.61      3.89 o
   5   2   5       13.00       14.95      4.51 o
   6   2   5     1773.19     1726.76     53.15 o
   7   2   5     2028.23     1954.37     45.05 o
   8   2   5      126.29      154.67     27.26 o
   9   2   5     2931.68     2843.34     64.50 o
  10   2   5      137.91      116.39      9.10 o
  11   2   5      101.51      119.16      9.14 o
  12   2   5        1.40        7.18      6.85 o
  13   2   5      124.86      133.59      7.25 o
 -16   3   5      118.74      127.23     15.25 o
 -15   3   5       71.48       84.81      9.82 o
 -14   3   5        8.86        6.52      5.16 o
 -13   3   5      231.97      233.94      6.76 o
 -12   3   5      397.60      379.18     14.87 o
 -11   3   5     1283.00     1227.35     22.34 o
 -10   3   5      839.66      811.51     15.27 o
  -9   3   5        2.48        6.08      1.29 o
  -8   3   5     1782.22     1731.96     25.65 o
  -7   3   5      615.21      606.39      7.78 o
  -6   3   5      305.00      351.18      5.03 o
  -5   3   5       67.72      111.06      3.72 o
  -4   3   5      374.63      421.50      7.13 o
  -3   3   5     3306.04     3375.46     59.91 o
  -2   3   5     1836.47     1924.00     43.37 o
  -1   3   5     1427.67     1384.94     67.74 o
   0   3   5        2.76        2.41      1.99 o
   1   3   5      307.19      268.93      6.51 o
   2   3   5        3.63        4.19      1.60 o
   3   3   5      176.64      198.27      9.86 o
   4   3   5      677.46      609.81     18.27 o
   5   3   5      481.18      455.47     13.09 o
   6   3   5     2733.02     2677.07     60.24 o
   7   3   5      519.56      541.36     16.72 o
   8   3   5      218.48      212.82     10.14 o
   9   3   5      470.29      475.03     15.45 o
  10   3   5      130.39      131.01      6.84 o
  11   3   5       39.09       34.13     11.21 o
  12   3   5        0.03       -3.88      5.64 o
  13   3   5       72.45       70.51     18.16 o
 -16   4   5      137.34      152.27      9.31 o
 -15   4   5      301.78      327.51     12.30 o
 -14   4   5       63.11       73.08     18.01 o
 -13   4   5      104.60      117.92      5.88 o
 -12   4   5       45.81       58.52      4.28 o
 -11   4   5       32.18       49.82      4.82 o
 -10   4   5      195.14      206.16     10.87 o
  -9   4   5     1656.51     1562.61     26.36 o
  -8   4   5      177.19      161.88     13.33 o
  -7   4   5      653.34      644.00     10.98 o
  -6   4   5      774.81      716.29     11.56 o
  -5   4   5        0.16        1.62      1.86 o
  -4   4   5    14609.28    15074.30    276.25 o
  -3   4   5      133.25       97.76      2.88 o
  -2   4   5       58.99       58.61      7.04 o
  -1   4   5      366.41      398.98      7.89 o
   0   4   5     1352.69     1484.95     25.68 o
   1   4   5      502.79      459.65      8.80 o
   2   4   5       19.35       32.64      5.53 o
   3   4   5     1032.91      992.87     22.32 o
   4   4   5     1897.45     1959.68     42.62 o
   5   4   5      336.06      297.63     10.16 o
   6   4   5       29.52       39.79      4.30 o
   7   4   5      249.92      258.12      8.60 o
   8   4   5        8.53       11.67      3.79 o
   9   4   5       70.12       85.66      5.80 o
  10   4   5       84.29       75.37      5.93 o
  11   4   5        1.77       -1.40      3.70 o
  12   4   5       22.94       64.03     22.95 o
 -15   5   5      150.35      176.97     15.02 o
 -14   5   5      394.88      406.49     20.69 o
 -13   5   5       18.43       25.11      5.75 o
 -12   5   5      341.59      350.82     18.12 o
 -11   5   5      561.44      546.88     15.72 o
 -10   5   5      122.10      119.33      9.44 o
  -9   5   5      528.18      516.04     14.73 o
  -8   5   5       18.92       12.24      4.98 o
  -7   5   5      337.26      299.86     15.25 o
  -6   5   5      109.33      135.62      2.45 o
  -5   5   5        0.86        5.71      2.01 o
  -4   5   5       16.46       17.97      3.02 o
  -3   5   5      350.91      389.31      8.55 o
  -2   5   5     1280.83     1383.45     43.04 o
  -1   5   5      560.91      543.32     15.59 o
   0   5   5     1480.11     1440.75     32.88 o
   1   5   5     1839.62     1752.51     29.03 o
   2   5   5      113.53      124.59      4.84 o
   3   5   5       80.84      104.46     19.29 o
   4   5   5     1341.26     1340.01     29.43 o
   5   5   5     1373.97     1357.86     29.35 o
   6   5   5     1651.92     1602.29     36.38 o
   7   5   5       83.90       72.01      7.11 o
   8   5   5      391.68      414.91     13.60 o
   9   5   5      114.42      126.18      9.15 o
  10   5   5      145.97      125.17      6.91 o
  11   5   5      402.91      405.89     15.14 o
  12   5   5      311.81      319.75     49.68 o
 -15   6   5       50.20       63.95     11.78 o
 -14   6   5        2.75        2.79      3.52 o
 -13   6   5       54.87       79.16     10.53 o
 -12   6   5      414.87      402.01     11.84 o
 -11   6   5      808.56      761.81     18.41 o
 -10   6   5      115.98      118.97     17.25 o
  -9   6   5     1516.95     1485.85     48.77 o
  -8   6   5      742.44      699.13     26.50 o
  -7   6   5       72.27       66.05     13.93 o
  -6   6   5     1272.97     1275.62     16.61 o
  -5   6   5        7.44        7.11      1.25 o
  -4   6   5        5.18        5.48      1.19 o
  -3   6   5      206.76      196.82      5.81 o
  -2   6   5     1030.89     1061.72     35.15 o
  -1   6   5     3582.18     3634.59     76.48 o
   0   6   5     1922.96     1877.06     80.60 o
   1   6   5      590.45      672.97     15.18 o
   2   6   5      334.92      348.97      9.72 o
   3   6   5      759.72      758.93     24.99 o
   4   6   5      366.52      402.47     11.52 o
   5   6   5      918.81      887.46     31.75 o
   6   6   5      422.54      418.55     12.99 o
   7   6   5       43.45       40.97      5.96 o
   8   6   5        1.50       11.22      5.67 o
   9   6   5        6.33        8.86      5.32 o
  10   6   5      212.05      205.92      9.96 o
  11   6   5       76.26      117.80     13.33 o
  12   6   5        8.37       16.01      8.38 o
 -15   7   5       56.74      105.40     12.91 o
 -14   7   5        3.91        8.05      5.91 o
 -13   7   5        0.44        0.29      3.48 o
 -12   7   5      193.67      198.91     13.59 o
 -11   7   5       49.00       64.70      7.44 o
 -10   7   5      239.43      212.94     11.48 o
  -9   7   5      115.72      111.36     12.08 o
  -8   7   5      486.02      532.13     22.95 o
  -7   7   5      273.62      219.92     21.29 o
  -6   7   5       23.11       19.75      1.69 o
  -5   7   5      282.80      307.23     10.73 o
  -4   7   5      934.12      897.75     29.55 o
  -3   7   5       59.05       63.36      4.16 o
  -2   7   5     1967.34     1964.16     62.74 o
  -1   7   5     2814.07     2667.41    104.91 o
   0   7   5       33.08       33.37      9.44 o
   1   7   5      893.64      852.70     31.86 o
   2   7   5      128.21      134.96     11.02 o
   3   7   5      309.38      290.77      9.17 o
   4   7   5        2.67       12.90      4.61 o
   5   7   5       92.37       83.37      6.27 o
   6   7   5      272.93      288.25     32.39 o
   7   7   5      123.86      116.50      7.53 o
   8   7   5      306.76      339.32     15.67 o
   9   7   5      104.21      113.17     12.76 o
  10   7   5        7.93        5.10      5.25 o
  11   7   5       12.07       18.65      8.23 o
  12   7   5      120.26      148.66     12.08 o
 -14   8   5        9.19        8.19      5.99 o
 -13   8   5       33.76       39.43      7.19 o
 -12   8   5        4.19        3.19     11.17 o
 -11   8   5        3.08        2.41      5.44 o
 -10   8   5      506.02      490.45     21.82 o
  -9   8   5       83.64       84.64      7.55 o
  -8   8   5        1.03       -9.66      9.51 o
  -7   8   5      707.01      697.78     28.46 o
  -6   8   5        1.93        0.15      1.97 o
  -5   8   5      620.52      620.26     10.87 o
  -4   8   5     1869.86     1830.15     71.16 o
  -3   8   5       21.69       13.99      5.81 o
  -2   8   5      728.71      632.79     26.16 o
  -1   8   5      128.26      129.86     12.46 o
   0   8   5       49.31       68.48     10.57 o
   1   8   5      132.18      111.51      7.47 o
   2   8   5      537.60      566.40     23.41 o
   3   8   5     1532.84     1626.66     54.62 o
   4   8   5       74.78       71.54     14.35 o
   5   8   5      548.47      527.60     14.67 o
   6   8   5      292.15      292.70     10.39 o
   7   8   5      169.22      166.78      8.33 o
   8   8   5       58.66       54.49      6.68 o
   9   8   5       87.64       84.05      7.02 o
  10   8   5        0.52        3.21      7.63 o
  11   8   5       50.07       47.19      9.66 o
 -14   9   5       22.48       19.63      6.94 o
 -13   9   5       15.90       24.39      5.11 o
 -12   9   5       19.84       16.69      4.99 o
 -11   9   5        7.01        6.16      6.07 o
 -10   9   5      284.72      288.26     12.76 o
  -9   9   5        2.99        4.38      4.91 o
  -8   9   5       24.03       33.37      6.34 o
  -7   9   5     1171.61     1195.55     42.66 o
  -6   9   5        5.21        4.91      3.62 o
  -5   9   5       48.55       35.64      2.47 o
  -4   9   5      496.08      488.39     39.22 o
  -3   9   5      503.59      531.77     50.28 o
  -2   9   5      204.46      197.13     14.57 o
  -1   9   5        0.20        3.32      7.47 o
   0   9   5      750.93      766.18     29.82 o
   1   9   5       41.57       37.83      5.81 o
   2   9   5      539.31      512.57     21.97 o
   3   9   5        0.69        1.37      3.60 o
   4   9   5        1.41       -2.27      3.98 o
   5   9   5      187.10      190.27      9.21 o
   6   9   5      741.65      705.88     18.30 o
   7   9   5       11.55       19.87      7.89 o
   8   9   5       76.11       83.33     12.95 o
   9   9   5       70.42       66.67      6.98 o
  10   9   5       11.31       11.48      7.63 o
  11   9   5       11.48       -2.27      7.25 o
 -13  10   5       29.19       32.84      7.47 o
 -12  10   5        0.19        1.08      5.66 o
 -11  10   5      123.17      131.15      9.87 o
 -10  10   5       14.07       21.82      9.97 o
  -9  10   5       31.63       39.26     11.70 o
  -8  10   5      228.80      191.47     16.31 o
  -7  10   5      116.16      108.86      4.04 o
  -6  10   5        2.13        2.40      3.10 o
  -5  10   5      816.81      674.13     65.72 o
  -4  10   5      807.63      704.87     50.74 o
  -3  10   5       60.89       43.26     11.02 o
  -2  10   5       14.38       10.34      5.36 o
  -1  10   5      423.04      400.15     20.39 o
   0  10   5     2040.11     2048.48     67.04 o
   1  10   5        2.69        7.02      7.85 o
   2  10   5        0.12        0.98      6.87 o
   3  10   5       50.66       57.30      9.82 o
   4  10   5        3.53        2.52      4.20 o
   5  10   5      218.43      217.13      7.45 o
   6  10   5        9.28        8.78      4.77 o
   7  10   5      126.33      121.04      7.76 o
   8  10   5        7.18        5.36      6.91 o
   9  10   5       14.26       10.20      5.63 o
  10  10   5        8.97        8.53      7.40 o
 -13  11   5       21.22       43.19     11.63 o
 -12  11   5        0.38       -2.29      6.05 o
 -11  11   5       24.52       27.86     10.27 o
 -10  11   5       49.33       50.59     11.85 o
  -9  11   5       77.19       81.92     12.08 o
  -8  11   5     1034.62      997.29     32.92 o
  -7  11   5      448.49      425.29     22.73 o
  -6  11   5        9.94        7.55      9.51 o
  -5  11   5       63.22       48.11     11.21 o
  -4  11   5       85.50       77.58     24.65 o
  -3  11   5       36.19       32.92     10.42 o
  -2  11   5       80.38      101.25     12.38 o
  -1  11   5        1.91       -1.81      8.08 o
   0  11   5        8.59        8.38      8.53 o
   1  11   5        0.98       -6.27      4.68 o
   2  11   5      581.64      583.69     23.48 o
   3  11   5      251.93      285.01     16.01 o
   4  11   5      227.90      227.65     10.08 o
   5  11   5        0.83        1.55      4.15 o
   6  11   5      463.71      434.04     13.00 o
   7  11   5        5.07       -1.31      3.08 o
   8  11   5      196.54      216.98     14.65 o
   9  11   5       40.18       43.71      8.91 o
 -12  12   5      120.27      142.26     19.55 o
 -11  12   5        0.04       -4.83      5.29 o
 -10  12   5       55.44       32.77     11.25 o
  -9  12   5      232.85      230.96     17.29 o
  -8  12   5      216.93      202.19     17.67 o
  -7  12   5      878.42      815.78     33.90 o
  -6  12   5       52.02       62.67     12.76 o
  -5  12   5      168.92      139.98     15.02 o
  -4  12   5        0.04      -12.91     10.19 o
  -3  12   5      445.11      381.05     20.46 o
  -2  12   5       13.86       23.86      9.82 o
  -1  12   5      368.43      342.62     19.33 o
   0  12   5      231.17      249.76     15.70 o
   1  12   5       83.30       63.80      6.80 o
   2  12   5      295.23      294.68     16.08 o
   3  12   5      182.18      183.24      9.29 o
   4  12   5        0.87        0.19      3.81 o
   5  12   5       59.58       61.94      5.92 o
   6  12   5       19.62       25.20      5.92 o
   7  12   5       27.34       32.35      5.44 o
   8  12   5        0.79       -3.02      6.34 o
   9  12   5      246.98      319.37     16.91 o
 -11  13   5        7.19       12.91      5.81 o
 -10  13   5       18.26        9.66      9.97 o
  -9  13   5     1067.91      987.70     39.94 o
  -8  13   5      407.90      355.23     15.33 o
  -7  13   5       12.48       29.29      7.10 o
  -6  13   5      218.60      218.88     17.89 o
  -5  13   5      336.62      326.39     20.01 o
  -4  13   5       16.26       19.55     10.72 o
  -3  13   5      177.66      191.85     10.57 o
  -2  13   5      388.87      329.64     19.63 o
  -1  13   5      612.23      610.72     26.50 o
   0  13   5      174.00      182.18     15.10 o
   1  13   5        3.08        5.13      8.46 o
   2  13   5      121.18      118.91      8.00 o
   3  13   5       17.82       21.29      8.68 o
   4  13   5       30.19       35.94      9.21 o
   5  13   5      130.41      120.57      8.34 o
   6  13   5      195.51      195.78      8.62 o
   7  13   5        9.32        5.45      4.48 o
   8  13   5       24.51       21.82      7.78 o
 -10  14   5       11.90       13.67     10.19 o
  -9  14   5      169.60      190.94     16.38 o
  -8  14   5      180.58      109.40     15.55 o
  -7  14   5       90.51       84.11     13.89 o
  -6  14   5       17.97       18.20     11.17 o
  -5  14   5        5.60       18.57     10.95 o
  -4  14   5       20.86       19.18      6.27 o
  -3  14   5       16.74       27.48     11.02 o
  -2  14   5        0.00        5.59      9.29 o
  -1  14   5       26.16       43.79     10.87 o
   0  14   5        3.51        7.32      8.76 o
   1  14   5      121.92      147.45     13.51 o
   2  14   5      204.26      166.48     14.04 o
   3  14   5      412.15      420.76     20.46 o
   4  14   5      130.59      102.68     11.40 o
   5  14   5       25.31       36.20      5.75 o
   6  14   5       33.73       39.29      5.73 o
   7  14   5       20.56       24.08      7.70 o
  -9  15   5       19.79        9.14     10.34 o
  -8  15   5      214.41      198.26     17.59 o
  -7  15   5        8.56       11.10     10.12 o
  -6  15   5       57.27       64.10     13.59 o
  -5  15   5       23.23       26.05     11.10 o
  -4  15   5        5.79       18.42     10.49 o
  -3  15   5     1076.88     1077.24     41.53 o
  -2  15   5      294.92      304.42     19.33 o
  -1  15   5        4.96        3.70      8.53 o
   0  15   5       18.83       24.54      9.82 o
   1  15   5      341.47      377.73     19.63 o
   2  15   5      160.89      176.75     13.82 o
   3  15   5       82.02       83.81     10.80 o
   4  15   5      277.38      242.43     14.95 o
   5  15   5        5.13        1.66      4.46 o
  -7  16   5      122.02      122.46     15.25 o
  -6  16   5       45.79       49.75     12.38 o
  -5  16   5       24.04       21.14      6.57 o
  -4  16   5      491.14      525.56     25.90 o
  -3  16   5      106.72      149.19     15.70 o
  -2  16   5       72.89       92.64      8.00 o
  -1  16   5        1.24       -3.32      8.61 o
   0  16   5      243.38      252.17     17.29 o
   1  16   5       74.98       69.23     11.63 o
   2  16   5        1.41        8.91      8.61 o
   3  16   5      441.98      398.57     20.08 o
   4  16   5      358.64      375.77     18.65 o
  -4  17   5       18.55       15.55     10.80 o
  -3  17   5       14.09        9.36      9.82 o
  -2  17   5        2.71       14.27      9.89 o
  -1  17   5       17.42       12.00      9.66 o
   0  17   5       75.33       61.61     11.55 o
   1  17   5       14.58        9.74      9.14 o
 -16   0   6       60.68       69.76     10.12 o
 -14   0   6      153.60      156.51     12.16 o
 -12   0   6     2495.85     2482.39     53.23 o
 -10   0   6     2383.03     2305.68     60.76 o
  -8   0   6     6493.01     6946.67    130.58 o
  -6   0   6     1853.96     1829.58     29.97 o
  -4   0   6       19.62       18.86      3.08 o
  -2   0   6       15.99       19.05      5.96 o
   0   0   6    29323.35    30147.08    892.88 o
   2   0   6      225.38      187.11      6.40 o
   4   0   6       35.81       46.16      6.80 o
   6   0   6     1566.11     1522.01     45.75 o
   8   0   6     4245.74     4124.67    131.45 o
  10   0   6        3.56        5.91      6.02 o
  12   0   6      131.96      178.79      8.65 o
 -16   1   6      357.98      336.84     12.52 o
 -15   1   6      537.11      528.36     16.40 o
 -14   1   6      321.76      340.64     12.20 o
 -13   1   6     2255.82     2243.77     38.84 o
 -12   1   6      482.56      463.84     12.54 o
 -11   1   6     1569.25     1527.32     22.13 o
 -10   1   6      128.87      120.76      4.73 o
  -9   1   6      127.51      120.49      2.97 o
  -8   1   6      452.46      464.78      7.44 o
  -7   1   6       13.29       47.62      2.15 o
  -6   1   6     6957.49     7538.94    100.69 o
  -5   1   6       60.86       69.52      2.57 o
  -4   1   6      365.93      342.26      5.59 o
  -3   1   6     1067.20     1105.63     21.59 o
  -2   1   6      493.70      588.76     13.04 o
  -1   1   6     4746.15     5088.69     79.75 o
   0   1   6     2157.13     1943.00     55.24 o
   1   1   6      368.87      478.76      8.12 o
   2   1   6     3479.28     3893.24     58.55 o
   3   1   6       59.89       83.34      7.67 o
   4   1   6       41.63       30.71      3.78 o
   5   1   6      853.89      768.36     17.72 o
   6   1   6      204.12      202.26      8.06 o
   7   1   6     8335.48     8194.62    204.03 o
   8   1   6      349.88      356.53     21.56 o
   9   1   6      301.96      298.19     12.84 o
  10   1   6      341.94      346.92     11.27 o
  11   1   6        4.84        4.80      3.75 o
  12   1   6       14.09       20.40      6.98 o
 -16   2   6      213.04      218.31     10.57 o
 -15   2   6     1124.96     1142.78     28.72 o
 -14   2   6     1057.93     1033.66     25.56 o
 -13   2   6     4616.03     4484.40     83.07 o
 -12   2   6      277.61      272.69     10.98 o
 -11   2   6       65.76       59.30      3.34 o
 -10   2   6        2.48        2.55      1.76 o
  -9   2   6      490.73      524.38      7.51 o
  -8   2   6       99.77      111.86      3.11 o
  -7   2   6      176.58      179.82      3.35 o
  -6   2   6      630.70      690.44      9.00 o
  -5   2   6     1080.38     1273.97     18.25 o
  -4   2   6       94.74       68.52      2.21 o
  -3   2   6      155.17      138.25      6.75 o
  -2   2   6      793.88      856.43     17.02 o
  -1   2   6     1385.65     1440.10     21.44 o
   0   2   6      972.30     1166.18     25.02 o
   1   2   6     3717.30     4126.01     61.61 o
   2   2   6      750.90      811.28     11.42 o
   3   2   6      390.17      336.56     10.41 o
   4   2   6      377.44      410.61      9.54 o
   5   2   6      720.10      735.78     24.99 o
   6   2   6     1083.71      992.84     24.65 o
   7   2   6     4553.41     4376.08    100.01 o
   8   2   6       81.83       94.09     10.87 o
   9   2   6      325.93      315.19     22.12 o
  10   2   6       34.53       44.05      6.91 o
  11   2   6       35.59       46.31     10.46 o
  12   2   6       82.35      105.67     23.71 o
 -16   3   6        7.63        5.97      5.36 o
 -15   3   6      612.49      629.39     17.95 o
 -14   3   6        8.16        7.11      3.73 o
 -13   3   6        8.98       10.53      3.69 o
 -12   3   6      112.26       97.37      6.59 o
 -11   3   6      325.72      339.42      8.45 o
 -10   3   6     1023.37      979.67     17.20 o
  -9   3   6      607.02      612.13      9.30 o
  -8   3   6      769.44      813.34     10.60 o
  -7   3   6      137.69      117.42      2.91 o
  -6   3   6      517.03      615.93     12.50 o
  -5   3   6     1847.18     2136.39     35.94 o
  -4   3   6     2024.32     2049.63     37.49 o
  -3   3   6      484.52      459.72     23.81 o
  -2   3   6     1461.59     1521.11     28.57 o
  -1   3   6       32.74       56.57      7.32 o
   0   3   6       60.50       70.63      4.81 o
   1   3   6       44.51       51.91     11.17 o
   2   3   6      596.52      723.91     10.98 o
   3   3   6      516.60      503.91     16.40 o
   4   3   6       29.50       30.90      4.58 o
   5   3   6     1799.23     1736.25     39.29 o
   6   3   6      395.14      393.71     13.04 o
   7   3   6     1495.44     1454.28     34.77 o
   8   3   6        0.73        0.83      4.45 o
   9   3   6      848.67      844.45     22.80 o
  10   3   6       38.38       65.44      7.37 o
  11   3   6      133.72      125.44     14.57 o
  12   3   6       44.35       79.21     11.63 o
 -16   4   6        2.06       -4.28      5.31 o
 -15   4   6      123.26      127.40      8.08 o
 -14   4   6      798.84      805.93     19.76 o
 -13   4   6      383.38      383.90     20.94 o
 -12   4   6      279.07      276.08      9.24 o
 -11   4   6       57.76       64.42      5.27 o
 -10   4   6      355.23      385.90      9.17 o
  -9   4   6     2230.99     2273.12     39.27 o
  -8   4   6      856.69      849.45     14.24 o
  -7   4   6        6.62       11.18      1.90 o
  -6   4   6       20.14       26.95      2.29 o
  -5   4   6       70.68       66.60      2.83 o
  -4   4   6     2266.89     2455.33     52.94 o
  -3   4   6      657.55      604.72     48.02 o
  -2   4   6      255.56      256.11     15.70 o
  -1   4   6     1317.75     1484.93     29.41 o
   0   4   6     1928.37     1966.30     46.36 o
   1   4   6      915.03      928.87     18.65 o
   2   4   6      797.97      897.55     20.91 o
   3   4   6       12.93       16.33      4.19 o
   4   4   6      141.92      143.31      7.10 o
   5   4   6      151.62      159.39     20.76 o
   6   4   6      270.24      265.73     10.53 o
   7   4   6      203.15      224.37     20.84 o
   8   4   6      188.62      183.08     36.62 o
   9   4   6        1.22        2.26      5.06 o
  10   4   6       12.40       25.14     12.68 o
  11   4   6      873.17      880.18     26.14 o
  12   4   6      141.06      133.16      9.57 o
 -15   5   6       36.15       41.53     10.42 o
 -14   5   6        6.38        5.11      4.93 o
 -13   5   6        1.98        0.77      4.83 o
 -12   5   6       47.12       59.45      6.36 o
 -11   5   6      931.28      873.79     22.07 o
 -10   5   6      563.60      527.82     21.63 o
  -9   5   6      400.58      368.59     18.04 o
  -8   5   6      657.25      610.78     41.64 o
  -7   5   6     1851.06     1812.13     29.45 o
  -6   5   6     1494.69     1664.10     27.26 o
  -5   5   6       17.67       24.71      2.10 o
  -4   5   6       10.81        7.46      2.49 o
  -3   5   6        3.45        8.83      8.83 o
  -2   5   6      269.04      304.92      7.40 o
  -1   5   6     2253.83     2280.91     46.16 o
   0   5   6      283.74      277.16      7.63 o
   1   5   6      769.66      858.94     21.25 o
   2   5   6     1890.96     1778.21     37.95 o
   3   5   6     2090.61     2095.88    107.55 o
   4   5   6      386.68      350.53     11.11 o
   5   5   6        0.50       -0.48      3.43 o
   6   5   6      110.42      113.85      5.47 o
   7   5   6      196.59      199.72      7.59 o
   8   5   6       35.98       45.14      4.29 o
   9   5   6      251.08      248.32     10.68 o
  10   5   6      990.79     1015.89     27.33 o
  11   5   6       45.26       66.98      8.42 o
 -15   6   6      377.11      357.69     25.86 o
 -14   6   6        4.72        4.10      5.02 o
 -13   6   6        0.27       -1.41      4.71 o
 -12   6   6        2.26        3.45      3.48 o
 -11   6   6      668.39      650.28     16.91 o
 -10   6   6       21.11       23.91      8.00 o
  -9   6   6        0.00        4.45      7.47 o
  -8   6   6      367.01      332.66      8.15 o
  -7   6   6       30.99       27.72      2.11 o
  -6   6   6     2409.89     2431.39     46.11 o
  -5   6   6      366.63      395.81      6.08 o
  -4   6   6        0.26        1.44      1.48 o
  -3   6   6        3.42       12.16      9.36 o
  -2   6   6        1.98        0.98      7.55 o
  -1   6   6     1186.54     1208.08     42.88 o
   0   6   6      173.37      180.15      6.33 o
   1   6   6      200.75      183.40      7.07 o
   2   6   6      101.17      100.54      5.20 o
   3   6   6      103.75       97.87      8.98 o
   4   6   6     2111.07     2167.83     47.88 o
   5   6   6      158.92      150.37     13.33 o
   6   6   6      606.09      606.84     17.55 o
   7   6   6       29.08       33.45      9.25 o
   8   6   6       26.98       25.92      6.08 o
   9   6   6       42.95       46.01      7.29 o
  10   6   6      326.97      349.98     30.24 o
  11   6   6        4.23        7.34      5.80 o
 -15   7   6        5.46       -2.11      5.17 o
 -14   7   6      122.62      132.43     16.12 o
 -13   7   6       23.96       30.45      6.64 o
 -12   7   6       49.06       58.49      6.64 o
 -11   7   6       15.66       21.79      6.27 o
 -10   7   6      657.79      609.82     25.52 o
  -9   7   6      639.37      632.62     25.67 o
  -8   7   6       39.94       33.21     11.97 o
  -7   7   6       66.15       61.03      2.30 o
  -6   7   6        0.08       -0.55      1.34 o
  -5   7   6      159.55      148.29      3.10 o
  -4   7   6     2502.79     2565.86     63.61 o
  -3   7   6       82.90       88.51      7.85 o
  -2   7   6        5.37        6.97      2.91 o
  -1   7   6      124.73      101.85     12.68 o
   0   7   6     2726.40     2781.67    102.15 o
   1   7   6      149.74      161.15     11.33 o
   2   7   6      190.27      178.72     10.42 o
   3   7   6      260.59      256.45     17.18 o
   4   7   6       25.18       27.98      4.90 o
   5   7   6      909.79      891.98     21.65 o
   6   7   6       34.25       30.44      5.36 o
   7   7   6       36.28       56.61      6.80 o
   8   7   6      141.71      151.70      8.56 o
   9   7   6      104.92       97.56     10.19 o
  10   7   6      110.69       98.00      7.91 o
  11   7   6       30.00       21.22      8.31 o
 -14   8   6       25.78       33.10      5.13 o
 -13   8   6       97.25      112.53      7.01 o
 -12   8   6      317.98      314.59     16.76 o
 -11   8   6        9.44        9.54      4.57 o
 -10   8   6        3.97        8.98      9.06 o
  -9   8   6     2158.53     2090.16     69.23 o
  -8   8   6        0.86        1.06      4.83 o
  -7   8   6        6.92        8.23      1.63 o
  -6   8   6      251.83      220.17      7.54 o
  -5   8   6      269.84      251.64      4.64 o
  -4   8   6       28.85       41.24      2.97 o
  -3   8   6       22.86       25.52      3.06 o
  -2   8   6       18.83       22.57      9.97 o
  -1   8   6      656.30      624.69     26.50 o
   0   8   6      170.76      159.38     13.51 o
   1   8   6      112.50      124.13      6.76 o
   2   8   6      129.76      128.38     11.33 o
   3   8   6       15.79       17.84      6.80 o
   4   8   6       37.31       29.34      5.09 o
   5   8   6      169.56      155.04      7.88 o
   6   8   6        0.78        2.58      4.04 o
   7   8   6        0.11       -4.48      5.66 o
   8   8   6        0.55       10.72      5.11 o
   9   8   6        1.25        0.21      2.95 o
  10   8   6      139.95      166.34     20.20 o
 -14   9   6       10.97       11.23      6.58 o
 -13   9   6       16.54       11.86      6.55 o
 -12   9   6       26.43       21.03      6.84 o
 -11   9   6      365.19      360.29     20.08 o
 -10   9   6       20.62       21.97     10.19 o
  -9   9   6      241.80      241.68     17.29 o
  -8   9   6      594.86      570.03     25.59 o
  -7   9   6     1446.10     1270.05     87.59 o
  -6   9   6        3.77        8.29      2.42 o
  -5   9   6       12.49       16.33      2.16 o
  -4   9   6      162.80      144.28      5.49 o
  -3   9   6      291.54      301.62     18.04 o
  -2   9   6      302.23      321.25     18.27 o
  -1   9   6      227.84      212.08     15.55 o
   0   9   6       78.09       95.28     12.61 o
   1   9   6      483.14      443.49     22.20 o
   2   9   6      144.38      158.09     15.82 o
   3   9   6      747.33      730.29     23.03 o
   4   9   6       73.66       70.11      7.40 o
   5   9   6      440.76      452.34     19.67 o
   6   9   6      311.51      321.65     23.82 o
   7   9   6      222.17      218.57      9.61 o
   8   9   6        0.59        1.18      4.44 o
   9   9   6      117.18      114.86      7.93 o
  10   9   6       85.50       90.68     10.19 o
 -13  10   6      176.15      174.16     15.29 o
 -12  10   6        2.30        5.68      6.29 o
 -11  10   6        3.61       -3.85      8.61 o
 -10  10   6       76.23       89.54     12.53 o
  -9  10   6        8.85        4.68      5.29 o
  -8  10   6      188.36      214.50     16.76 o
  -7  10   6        1.15        4.90      3.51 o
  -6  10   6        4.59        9.86      4.76 o
  -5  10   6      224.10      182.89      4.73 o
  -4  10   6      187.29      157.88     23.25 o
  -3  10   6      197.88      246.28     16.99 o
  -2  10   6        4.47        8.46      8.83 o
  -1  10   6      939.28      974.26     36.62 o
   0  10   6       79.66      114.99     13.06 o
   1  10   6     1052.50     1042.89     38.35 o
   2  10   6       60.90       67.19      5.73 o
   3  10   6      132.02      133.92      7.97 o
   4  10   6      729.97      747.20     23.29 o
   5  10   6       85.04       96.08      7.97 o
   6  10   6        2.13        8.42      5.55 o
   7  10   6      245.03      267.12     12.65 o
   8  10   6      164.75      166.77      8.43 o
   9  10   6       27.15       14.19      5.42 o
 -13  11   6       31.54       64.69     12.72 o
 -12  11   6      180.42      187.16     11.32 o
 -11  11   6      363.91      431.11     21.44 o
 -10  11   6       35.00       31.33     10.87 o
  -9  11   6       89.78       97.24     13.21 o
  -8  11   6        9.51        1.81      8.61 o
  -7  11   6      433.72      487.43     24.61 o
  -6  11   6       72.50       77.09      7.63 o
  -5  11   6       67.87       90.60     13.74 o
  -4  11   6      142.15      135.07     14.72 o
  -3  11   6       62.29       68.86     11.85 o
  -2  11   6      464.68      439.71     22.95 o
  -1  11   6       61.73       63.72     11.40 o
   0  11   6       17.34       19.63     10.04 o
   1  11   6      721.22      741.41     28.24 o
   2  11   6       69.85       66.82     11.40 o
   3  11   6        0.95        3.27      4.81 o
   4  11   6      239.22      237.53      9.38 o
   5  11   6      278.62      263.19      9.92 o
   6  11   6        2.19        4.79      8.31 o
   7  11   6      390.09      426.14     19.93 o
   8  11   6       94.70      110.80      7.43 o
   9  11   6        0.32        4.45      6.87 o
 -12  12   6       95.67      117.03     10.24 o
 -11  12   6       76.02       56.02     12.16 o
 -10  12   6      140.95      133.26      9.82 o
  -9  12   6      129.51      160.74     15.10 o
  -8  12   6      235.65      234.20     17.74 o
  -7  12   6      162.92      136.13     15.48 o
  -6  12   6      162.55      173.88     17.59 o
  -5  12   6      159.28      148.74     16.16 o
  -4  12   6      259.90      197.21     17.52 o
  -3  12   6      130.94      114.16     13.82 o
  -2  12   6      315.97      307.29     19.78 o
  -1  12   6       63.40       52.02      7.32 o
   0  12   6      218.80      212.31     16.31 o
   1  12   6      139.69      159.00     13.74 o
   2  12   6      308.84      291.43     17.14 o
   3  12   6       25.57       27.28      4.91 o
   4  12   6      350.62      370.13     11.68 o
   5  12   6       96.72      119.04      7.97 o
   6  12   6      144.10      142.86      7.79 o
   7  12   6       32.48       38.17      9.02 o
   8  12   6      731.13      740.13     27.94 o
 -11  13   6       93.84      106.23     14.27 o
 -10  13   6       12.21        7.70     10.12 o
  -9  13   6      157.47      141.64     15.48 o
  -8  13   6        6.23       20.91     10.80 o
  -7  13   6        9.39        8.68     10.57 o
  -6  13   6      235.76      225.14     18.20 o
  -5  13   6       79.86       94.07     13.67 o
  -4  13   6      350.39      320.42     14.80 o
  -3  13   6      111.38      114.61     14.04 o
  -2  13   6       98.26      111.97     12.91 o
  -1  13   6       95.69      125.41     13.59 o
   0  13   6      559.89      598.95     26.12 o
   1  13   6     1334.62     1419.41     50.59 o
   2  13   6        9.99       12.31      9.06 o
   3  13   6      685.79      699.49     19.51 o
   4  13   6      393.62      394.90     12.55 o
   5  13   6       32.27       38.39     11.97 o
   6  13   6       93.97      110.74     20.99 o
   7  13   6      180.57      188.19     11.06 o
 -10  14   6      109.39      107.66     14.42 o
  -9  14   6       23.56       21.90     11.17 o
  -8  14   6      400.56      423.78     17.74 o
  -7  14   6       43.21       66.21     13.44 o
  -6  14   6      163.99      163.76     16.61 o
  -5  14   6        0.11       -0.98      5.21 o
  -4  14   6        0.01        1.13      8.91 o
  -3  14   6      229.30      228.99     17.14 o
  -2  14   6      126.61      128.50     14.42 o
  -1  14   6       31.76       44.70     11.10 o
   0  14   6       28.48       18.42     10.12 o
   1  14   6       28.22       33.30     10.12 o
   2  14   6       26.55       35.41      9.82 o
   3  14   6      638.14      613.01     17.58 o
   4  14   6     1157.34     1169.26     38.39 o
   5  14   6       22.41       25.40      9.55 o
   6  14   6       22.03       33.60      6.34 o
  -8  15   6        0.45       10.27     10.57 o
  -7  15   6       58.93       66.14     13.06 o
  -6  15   6       30.29       33.07     11.93 o
  -5  15   6        5.35       -3.02      9.51 o
  -4  15   6      148.48      146.55     10.42 o
  -3  15   6      419.69      441.38     23.18 o
  -2  15   6       30.88       26.05     11.40 o
  -1  15   6       23.75       16.46     10.49 o
   0  15   6       37.88       38.20     11.17 o
   1  15   6        5.13        8.15      8.83 o
   2  15   6       47.52       58.06     11.10 o
   3  15   6      625.90      608.31     26.80 o
   4  15   6       88.14      103.62      7.22 o
  -6  16   6        5.14        6.87      6.04 o
  -5  16   6        4.06       -3.93      9.44 o
  -4  16   6        0.75       10.57     10.57 o
  -3  16   6       26.25       33.30     11.63 o
  -2  16   6      237.89      235.26     18.12 o
  -1  16   6      313.36      309.33     14.27 o
   0  16   6        5.48       -2.27      8.53 o
   1  16   6       84.44      106.08     12.99 o
   2  16   6        7.34       15.33      8.68 o
   3  16   6        3.46        3.32      8.00 o
  -2  17   6       43.20       21.06     11.10 o
 -15   0   7      389.45      390.11     18.88 o
 -13   0   7      762.26      727.43     17.27 o
 -11   0   7      495.67      497.96     14.95 o
  -9   0   7     1422.21     1386.08     45.00 o
  -7   0   7       28.34       29.97      2.83 o
  -5   0   7     8727.04     9354.12    229.60 o
  -3   0   7      924.96      844.62     29.03 o
  -1   0   7     1412.04     1561.99     30.35 o
   1   0   7     2169.68     1825.75     39.51 o
   3   0   7     1849.10     1814.39     43.11 o
   5   0   7       34.21       44.09     14.35 o
   7   0   7      512.78      444.32     19.55 o
   9   0   7       19.51       11.44     16.08 o
  11   0   7        6.17       -6.80     11.48 o
 -16   1   7       24.37       33.79      6.33 o
 -15   1   7      341.25      324.74     11.80 o
 -14   1   7       24.59       33.52      5.71 o
 -13   1   7      954.00      941.30     17.61 o
 -12   1   7       64.54       62.20      4.91 o
 -11   1   7      141.69      136.54      3.77 o
 -10   1   7      110.99      101.58      3.41 o
  -9   1   7       59.81       52.50      2.33 o
  -8   1   7       90.76       95.27      2.96 o
  -7   1   7      614.76      687.08      8.46 o
  -6   1   7      110.90       97.36      6.47 o
  -5   1   7      896.33      859.61     13.00 o
  -4   1   7       82.52       92.63      4.05 o
  -3   1   7      151.14      162.67      9.51 o
  -2   1   7        3.91        2.68      1.29 o
  -1   1   7     1080.94     1084.19     19.78 o
   0   1   7      144.35      113.98      4.93 o
   1   1   7     3390.87     3477.03     52.63 o
   2   1   7     1523.42     1443.81     32.92 o
   3   1   7      705.62      618.36     14.35 o
   4   1   7      263.99      281.26      9.64 o
   5   1   7     2733.43     2602.10     59.03 o
   6   1   7     2111.03     2060.81     48.05 o
   7   1   7     1926.12     1930.17     45.79 o
   8   1   7       51.26       58.99      4.83 o
   9   1   7        2.91        3.31      5.14 o
  10   1   7        3.95        3.11      4.87 o
  11   1   7      243.38      278.30     21.16 o
 -16   2   7       30.23       42.34      6.36 o
 -15   2   7      109.90       78.50     13.17 o
 -14   2   7      235.95      208.95      5.94 o
 -13   2   7       90.50      105.19     13.30 o
 -12   2   7      539.80      513.76     10.09 o
 -11   2   7        8.38        7.73      1.92 o
 -10   2   7      395.39      385.27      6.20 o
  -9   2   7      376.34      381.17      5.97 o
  -8   2   7       41.00       38.93      3.07 o
  -7   2   7       50.58       58.13      2.58 o
  -6   2   7      111.16      128.60      4.21 o
  -5   2   7      323.58      359.83     11.76 o
  -4   2   7      355.23      371.11      6.12 o
  -3   2   7        3.71        0.46      2.64 o
  -2   2   7     3059.43     3175.98     73.25 o
  -1   2   7        0.11       -0.09      2.16 o
   0   2   7      613.25      713.48     13.17 o
   1   2   7      768.98      727.85     12.06 o
   2   2   7      798.58      768.77     14.01 o
   3   2   7     1112.46     1073.37     43.27 o
   4   2   7      450.09      441.63     14.53 o
   5   2   7     1764.86     1675.93     38.69 o
   6   2   7      114.73      118.43     16.69 o
   7   2   7      882.66      897.42     23.47 o
   8   2   7       32.75       37.23      7.97 o
   9   2   7      213.36      236.31     12.38 o
  10   2   7       17.45       32.90      6.98 o
  11   2   7       59.98       88.17     19.86 o
 -16   3   7       17.05       18.61      5.75 o
 -15   3   7       50.57       38.68      4.76 o
 -14   3   7      449.25      438.80     10.41 o
 -13   3   7       30.66       28.07      3.86 o
 -12   3   7       28.91       33.14      4.06 o
 -11   3   7      144.47      121.41      3.22 o
 -10   3   7       15.09       13.45      2.17 o
  -9   3   7       56.17       59.54      2.76 o
  -8   3   7       88.20       90.62      3.12 o
  -7   3   7        4.20        7.60      2.36 o
  -6   3   7     1194.65     1206.31     23.75 o
  -5   3   7       10.56       16.19      4.97 o
  -4   3   7      750.04      747.52     27.37 o
  -3   3   7      297.77      307.56     11.84 o
  -2   3   7     4124.29     4474.97    103.19 o
  -1   3   7     1087.86     1091.74     42.36 o
   0   3   7        0.32       -3.85     10.19 o
   1   3   7      603.05      678.32     15.02 o
   2   3   7      212.51      180.05      4.48 o
   3   3   7     1054.42      936.51     16.61 o
   4   3   7       10.26       14.05      4.17 o
   5   3   7       35.47       33.31      7.97 o
   6   3   7      117.69      116.68      8.02 o
   7   3   7        2.86        1.97      2.97 o
   8   3   7      457.16      444.11     30.31 o
   9   3   7       33.26       39.16      4.59 o
  10   3   7      109.13      138.94      9.11 o
  11   3   7        0.00       -5.94      5.92 o
 -16   4   7       31.45       33.74      7.55 o
 -15   4   7       30.76       23.03      4.21 o
 -14   4   7       49.56       59.79      5.73 o
 -13   4   7        0.37       -1.31      3.15 o
 -12   4   7      226.23      215.95      7.13 o
 -11   4   7        6.78        9.61      3.34 o
 -10   4   7      140.24      149.41      5.32 o
  -9   4   7      379.40      398.16     12.23 o
  -8   4   7      258.85      258.14      7.74 o
  -7   4   7      265.74      300.65      8.93 o
  -6   4   7      522.00      560.05     13.84 o
  -5   4   7      501.46      536.07     15.74 o
  -4   4   7     1796.03     1756.80     52.62 o
  -3   4   7      254.88      273.64     10.70 o
  -2   4   7      379.06      394.41     15.63 o
  -1   4   7     1183.26     1227.56     39.11 o
   0   4   7      358.13      405.72     14.38 o
   1   4   7     2289.63     2272.84     45.98 o
   2   4   7     1822.03     1910.30     40.84 o
   3   4   7     1043.32      960.41     20.81 o
   4   4   7       28.95       27.42      6.76 o
   5   4   7     2089.53     1951.83     45.13 o
   6   4   7      226.52      212.36     29.97 o
   7   4   7       33.48       48.39      6.63 o
   8   4   7      270.80      262.30     11.25 o
   9   4   7       41.18       32.57      6.42 o
  10   4   7      136.60      120.22      8.71 o
  11   4   7      354.13      342.48     11.36 o
 -15   5   7       61.64       61.53      6.71 o
 -14   5   7       65.32       73.12      6.71 o
 -13   5   7        8.90        6.29      4.82 o
 -12   5   7      147.01      156.08     15.97 o
 -11   5   7        5.17        7.48      3.62 o
 -10   5   7      283.05      276.96     10.76 o
  -9   5   7      134.08      111.96      6.95 o
  -8   5   7       75.11       65.37      2.38 o
  -7   5   7      728.85      766.57     13.63 o
  -6   5   7      329.71      319.12      6.92 o
  -5   5   7      126.59      129.63      5.05 o
  -4   5   7       33.51       50.34      6.83 o
  -3   5   7     1785.73     1910.62     56.40 o
  -2   5   7      508.01      453.91     17.14 o
  -1   5   7       35.59       43.45     12.31 o
   0   5   7      357.68      329.39      8.22 o
   1   5   7      392.47      379.73     10.30 o
   2   5   7      249.72      273.99     21.82 o
   3   5   7     1652.44     1553.32     34.44 o
   4   5   7        0.41       -0.58      3.43 o
   5   5   7      222.67      201.56      8.56 o
   6   5   7       70.22       68.49     12.12 o
   7   5   7     1469.27     1443.86     34.63 o
   8   5   7        1.11       -3.78      7.51 o
   9   5   7       20.90       21.92      3.90 o
  10   5   7        1.10        1.54      4.74 o
  11   5   7       52.97       61.19      7.64 o
 -15   6   7       75.16       77.08      8.27 o
 -14   6   7      106.54      114.89      8.18 o
 -13   6   7      134.52      137.52      8.46 o
 -12   6   7       16.20       26.70      8.12 o
 -11   6   7      128.37      122.28      8.41 o
 -10   6   7       19.46       31.26      9.21 o
  -9   6   7      428.57      475.65     16.61 o
  -8   6   7       26.39       15.02      3.13 o
  -7   6   7      591.99      573.82     14.94 o
  -6   6   7        0.27        2.86      1.64 o
  -5   6   7     1720.67     1864.70     31.60 o
  -4   6   7     1718.01     1885.85     61.99 o
  -3   6   7       51.08       37.83     10.72 o
  -2   6   7       62.28       47.17      1.79 o
  -1   6   7     1931.80     1950.05     39.45 o
   0   6   7        2.45       -1.61      4.19 o
   1   6   7       15.84       17.86      3.96 o
   2   6   7     1050.53     1034.26     54.81 o
   3   6   7        0.20        0.02      3.06 o
   4   6   7        9.88       12.53      4.39 o
   5   6   7       29.83       41.70      5.34 o
   6   6   7       84.54       89.19      6.73 o
   7   6   7       58.67       41.70      6.38 o
   8   6   7      140.45      139.33     17.93 o
   9   6   7      156.98      166.99      9.74 o
  10   6   7      223.06      266.12     18.27 o
 -15   7   7      192.37      175.65     11.82 o
 -14   7   7       87.64       95.03     27.71 o
 -13   7   7       97.17      102.39      8.37 o
 -12   7   7      103.23      109.47     10.72 o
 -11   7   7        0.01        3.12      6.19 o
 -10   7   7      165.83      156.21     13.29 o
  -9   7   7      211.50      208.38     15.33 o
  -8   7   7        5.75        3.69      4.72 o
  -7   7   7       28.41       22.85      2.88 o
  -6   7   7       15.40       16.75      1.47 o
  -5   7   7      232.71      240.42     10.33 o
  -4   7   7      664.60      700.06     30.20 o
  -3   7   7        2.64        1.36      5.74 o
  -2   7   7       58.17       81.77     12.46 o
  -1   7   7      934.57      900.33     18.91 o
   0   7   7       45.66       51.71      4.05 o
   1   7   7     1116.21     1080.88     23.74 o
   2   7   7       42.17       68.78     13.70 o
   3   7   7     1737.45     1691.06     35.91 o
   4   7   7     1224.68     1206.07     28.23 o
   5   7   7      566.76      510.69     14.92 o
   6   7   7        2.38        2.41      4.37 o
   7   7   7      135.60      147.26      8.33 o
   8   7   7      327.83      334.92     12.53 o
   9   7   7      194.97      213.88     10.16 o
  10   7   7       28.13       32.08      6.55 o
 -14   8   7       62.98       50.57      7.38 o
 -13   8   7       35.74       43.70      7.39 o
 -12   8   7      252.60      279.31     13.21 o
 -11   8   7       91.59       90.75     11.93 o
 -10   8   7        2.62        3.40      8.08 o
  -9   8   7        0.07        3.70      4.83 o
  -8   8   7      156.22      136.88     13.82 o
  -7   8   7        7.62       12.30      2.25 o
  -6   8   7      132.07      120.70      4.85 o
  -5   8   7        0.06        0.57      2.00 o
  -4   8   7       90.64       96.20      4.72 o
  -3   8   7      369.12      390.34     21.22 o
  -2   8   7       36.07       38.28     11.10 o
  -1   8   7      152.31      135.90      9.29 o
   0   8   7       21.15       21.09      3.81 o
   1   8   7       35.59       32.78      3.59 o
   2   8   7      430.50      439.06     15.10 o
   3   8   7       62.63       86.87     20.12 o
   4   8   7      250.07      239.00      9.10 o
   5   8   7      281.72      281.70     19.21 o
   6   8   7        5.98        6.52      4.38 o
   7   8   7       31.24       38.57      6.27 o
   8   8   7        5.22        7.34      3.50 o
   9   8   7       19.44       22.05      5.77 o
  10   8   7      679.93      667.15     20.87 o
 -14   9   7      276.80      319.30     33.52 o
 -13   9   7       12.27        6.96      5.94 o
 -12   9   7        0.44        4.13      5.91 o
 -11   9   7       81.26       97.77     12.61 o
 -10   9   7       62.28       60.48     11.78 o
  -8   9   7     1083.03      984.07     37.37 o
  -7   9   7        4.36        1.90      1.81 o
  -6   9   7       49.96       74.90      4.71 o
  -5   9   7        7.26        5.38      2.88 o
  -4   9   7      143.74      126.69      3.99 o
  -3   9   7        0.43       -2.94      4.91 o
  -2   9   7      205.68      205.66     16.53 o
  -1   9   7       88.10      100.72     13.51 o
   0   9   7       34.89       34.32      3.95 o
   1   9   7        4.63        6.81      3.27 o
   2   9   7      134.99      135.02      8.31 o
   3   9   7      128.01      133.83     10.04 o
   4   9   7        7.83        8.61      4.10 o
   5   9   7      104.00       98.49      6.52 o
   6   9   7      306.82      298.73     19.21 o
   7   9   7       28.05       30.30      8.83 o
   8   9   7       17.77        9.88      5.21 o
   9   9   7       52.72       58.42     11.21 o
 -13  10   7      186.60      191.00     11.17 o
 -12  10   7       12.66       10.02      4.90 o
 -11  10   7        0.69        3.25      8.53 o
 -10  10   7        0.09       -6.34      8.76 o
  -9  10   7       47.37       41.07      6.64 o
  -8  10   7        7.14       14.35     10.27 o
  -7  10   7      417.15      358.18     11.51 o
  -6  10   7      580.46      499.59     18.20 o
  -5  10   7       86.84       63.22      9.10 o
  -4  10   7       80.17       75.50     12.84 o
  -3  10   7        8.48        6.19      9.44 o
  -2  10   7       28.65       24.01     10.34 o
  -1  10   7      962.54      972.07     37.52 o
   0  10   7       29.27       22.42     10.42 o
   1  10   7     2347.20     2364.66     53.16 o
   2  10   7      411.62      416.21     13.01 o
   3  10   7      335.36      340.55     16.76 o
   4  10   7       19.16       23.63      4.75 o
   5  10   7      269.73      278.41     10.38 o
   6  10   7       41.97       55.94      9.48 o
   7  10   7        2.17       12.73      5.07 o
   8  10   7       59.14       79.78     13.55 o
   9  10   7       82.57       92.42      7.35 o
 -12  11   7        1.09        2.78      4.66 o
 -11  11   7       50.24       56.63     12.16 o
 -10  11   7      342.18      382.64     21.14 o
  -9  11   7        1.71       -7.25      9.89 o
  -8  11   7      178.80      186.71     16.69 o
  -7  11   7      198.99      197.17     22.69 o
  -6  11   7     1092.03      972.97     37.83 o
  -5  11   7        1.30        4.23      5.74 o
  -4  11   7       78.60       81.62     13.14 o
  -3  11   7       32.78       30.35     11.78 o
  -2  11   7      710.66      670.07     28.09 o
  -1  11   7       65.11       76.10      7.40 o
   0  11   7       41.24       60.48     12.84 o
   1  11   7     1594.94     1677.15     43.60 o
   2  11   7      374.05      378.14     14.38 o
   3  11   7        2.81        3.63      3.21 o
   4  11   7       12.60        8.15      4.35 o
   5  11   7       20.55       21.22      4.73 o
   6  11   7      158.98      167.72     21.03 o
   7  11   7        2.20       -5.43      4.73 o
   8  11   7       32.33       21.14      5.47 o
 -12  12   7      466.94      515.59     25.90 o
 -11  12   7      714.37      758.48     26.58 o
 -10  12   7        4.75        0.30      8.08 o
  -9  12   7       47.71       30.96     11.33 o
  -8  12   7        1.03        3.93      5.44 o
  -7  12   7      253.98      271.65     19.78 o
  -6  12   7      781.92      718.92     31.41 o
  -5  12   7      405.62      366.33     22.73 o
  -4  12   7      533.26      483.66     25.37 o
  -3  12   7       19.18       27.86     10.80 o
  -2  12   7       11.26        9.21     10.57 o
  -1  12   7       76.98       87.13     13.14 o
   0  12   7        0.53        3.02      9.06 o
   1  12   7      730.31      703.51     29.29 o
   2  12   7      324.13      323.36     18.61 o
   3  12   7      136.18      142.93     11.89 o
   4  12   7        5.08        6.15      4.23 o
   5  12   7       24.96       17.41      4.73 o
   6  12   7       16.39       21.96      5.22 o
   7  12   7      207.04      208.16      9.29 o
 -11  13   7      193.02      218.35     18.04 o
 -10  13   7       69.11       94.22      8.68 o
  -9  13   7       55.00       35.41      7.63 o
  -8  13   7       12.82       22.73      6.64 o
  -7  13   7       64.26       61.53      8.00 o
  -6  13   7       47.35       51.72      8.08 o
  -5  13   7      110.14      105.78     14.95 o
  -4  13   7      279.06      281.47     19.33 o
  -3  13   7       71.65       88.71      8.68 o
  -2  13   7      472.23      395.55     22.27 o
  -1  13   7      277.45      271.65     19.40 o
   0  13   7        1.73        0.15      4.53 o
   1  13   7     1291.80     1285.32     46.89 o
   2  13   7      332.13      333.73     12.13 o
   3  13   7       52.27       47.03     10.12 o
   4  13   7      347.57      328.76     11.55 o
   5  13   7        8.74       -2.44      4.24 o
   6  13   7      183.42      187.54      9.63 o
  -9  14   7       54.18       47.64     12.38 o
  -8  14   7        5.04        4.38     10.04 o
  -7  14   7        0.18        2.72      5.36 o
  -6  14   7      110.79      110.83     15.55 o
  -5  14   7       85.67      103.96     14.50 o
  -4  14   7      149.12      128.80     15.63 o
  -3  14   7      123.70      147.45     15.48 o
  -2  14   7      109.99      126.46     14.42 o
  -1  14   7       10.36       13.74     10.57 o
   0  14   7      284.04      281.47     19.03 o
   1  14   7       47.40       47.94     11.48 o
   2  14   7      277.01      275.29     10.22 o
   3  14   7     1160.79     1189.66     29.26 o
   4  14   7       15.58       21.76      5.38 o
   5  14   7       92.50       86.55      7.87 o
  -8  15   7        9.61        9.97     10.80 o
  -7  15   7        0.09       11.85     10.87 o
  -6  15   7       19.60       10.04     10.65 o
  -5  15   7       46.04       44.92     12.68 o
  -4  15   7      414.70      445.15     18.35 o
  -3  15   7      116.82      111.97     14.65 o
  -2  15   7        0.28        3.62      9.82 o
  -1  15   7       17.73       17.67     10.42 o
   0  15   7        0.31        3.93      9.36 o
   1  15   7      196.21      204.46     17.21 o
   2  15   7       93.19      103.77      8.49 o
   3  15   7        3.05        2.32      4.22 o
  -6  16   7        1.08       -8.46      6.49 o
  -5  16   7       31.96       25.97     12.00 o
  -4  16   7      101.41       87.13     14.27 o
  -3  16   7       96.59       75.42     13.44 o
  -2  16   7       96.81       92.11     14.50 o
  -1  16   7      268.04      299.96     14.65 o
   0  16   7       85.15       88.56     13.21 o
   1  16   7       34.91       31.26     11.10 o
 -16   0   8      798.25      792.76     30.12 o
 -14   0   8       49.44       41.30      7.85 o
 -12   0   8      172.31      181.83      6.91 o
 -10   0   8     1383.24     1281.54     30.59 o
  -8   0   8     1509.70     1572.97     31.42 o
  -6   0   8        6.99        8.51      2.20 o
  -4   0   8     1134.20     1118.69     39.11 o
  -2   0   8     2156.12     2219.34     75.27 o
   0   0   8       14.27        4.35      2.56 o
   2   0   8     1466.40     1334.04     45.68 o
   4   0   8     1013.89      980.07     34.81 o
   6   0   8     2248.63     2136.59     70.82 o
   8   0   8       95.67      192.68     19.78 o
  10   0   8        2.08       -2.72     12.31 o
 -16   1   8        7.91        2.21      4.73 o
 -15   1   8        2.25        2.08      3.28 o
 -14   1   8        0.43        0.51      2.46 o
 -13   1   8       21.30       21.58      2.36 o
 -12   1   8      249.27      243.74      5.42 o
 -11   1   8        7.42       10.58      2.21 o
 -10   1   8        9.52       13.37      2.33 o
  -9   1   8      127.81      140.94      8.54 o
  -8   1   8       67.39       85.18      4.73 o
  -7   1   8      448.75      454.53      7.04 o
  -6   1   8      151.00      120.21      5.18 o
  -5   1   8      801.21      844.19     12.98 o
  -4   1   8      372.18      362.76     11.30 o
  -3   1   8     2148.18     2295.78     53.62 o
  -2   1   8      740.28      820.74     14.43 o
  -1   1   8       25.52       43.69      7.78 o
   0   1   8     1410.46     1311.11     23.18 o
   1   1   8      197.51      167.67     12.99 o
   2   1   8      653.06      604.60     20.50 o
   3   1   8       34.28       44.77      7.86 o
   4   1   8      214.53      191.13     33.52 o
   5   1   8       65.15       54.44     11.64 o
   6   1   8      716.19      644.44     41.30 o
   7   1   8      530.22      496.52     33.14 o
   8   1   8       10.32        5.89      6.25 o
   9   1   8      210.66      231.15     15.39 o
  10   1   8       86.69       68.28     11.71 o
  11   1   8      333.88      355.87     18.28 o
 -16   2   8      164.24      149.04      7.05 o
 -15   2   8       72.32       72.10      5.29 o
 -14   2   8      264.80      265.31      7.50 o
 -13   2   8       94.96       96.97      7.96 o
 -12   2   8       31.30       35.07      2.39 o
 -11   2   8      290.08      291.03      5.34 o
 -10   2   8        1.50        1.72      1.69 o
  -9   2   8       49.52       74.12      4.05 o
  -8   2   8      635.70      662.28      9.06 o
  -7   2   8     1583.72     1597.80     23.04 o
  -6   2   8       24.90       25.56      2.26 o
  -5   2   8        6.42        3.51      1.40 o
  -4   2   8     1161.09     1245.34     29.75 o
  -3   2   8       32.05       29.41      5.02 o
  -2   2   8     1266.93     1352.75     33.96 o
  -1   2   8     1033.52     1151.97     19.76 o
   0   2   8      471.65      414.28     11.77 o
   1   2   8     1266.97     1279.67     40.39 o
   2   2   8      580.55      521.36     13.14 o
   3   2   8      332.59      310.87      8.69 o
   4   2   8      106.70      122.13      6.40 o
   5   2   8      673.52      654.78     18.04 o
   6   2   8       68.90       66.05      6.58 o
   7   2   8      612.93      566.69     31.48 o
   8   2   8      162.81      156.26     15.67 o
   9   2   8       98.21      106.28     11.78 o
  10   2   8      197.34      219.62      8.83 o
  11   2   8      350.96      362.52     24.99 o
 -16   3   8      115.09      133.15     13.02 o
 -15   3   8      249.83      232.65      7.38 o
 -14   3   8        3.54        4.69      3.64 o
 -13   3   8        5.98        7.88      3.37 o
 -12   3   8       11.41       12.19      3.47 o
 -11   3   8       40.00       47.21      2.61 o
 -10   3   8       51.67       57.44      3.66 o
  -9   3   8       50.66       39.64      2.69 o
  -8   3   8       11.56       18.38      2.12 o
  -7   3   8     1225.09     1315.77     21.59 o
  -6   3   8      922.20      976.06     25.15 o
  -5   3   8     1677.19     1748.32     39.06 o
  -4   3   8     1468.71     1449.21     33.42 o
  -3   3   8      290.23      283.46     12.38 o
  -2   3   8     1236.35     1400.76     34.70 o
  -1   3   8      365.91      337.84     15.41 o
   0   3   8      479.96      439.26     25.67 o
   1   3   8       20.19       16.38      7.97 o
   2   3   8        4.11        5.91      1.78 o
   3   3   8       68.45       78.60      4.25 o
   4   3   8     1228.49     1224.56     29.00 o
   5   3   8      821.15      770.49     20.64 o
   6   3   8      107.36       97.53      7.27 o
   7   3   8        0.27        5.03      8.12 o
   8   3   8      548.78      559.46     16.89 o
   9   3   8      418.87      420.59     17.93 o
  10   3   8      114.46      142.94      9.24 o
 -16   4   8      177.23      217.33     14.68 o
 -15   4   8      196.59      187.67      6.79 o
 -14   4   8       10.59       10.70      3.09 o
 -13   4   8       24.45       27.18      3.90 o
 -12   4   8       32.19       35.24      4.84 o
 -11   4   8      753.13      719.45     14.08 o
 -10   4   8        3.15        5.22      1.52 o
  -9   4   8      837.56      883.66     18.53 o
  -8   4   8       12.26       21.89      3.21 o
  -7   4   8      713.18      631.56     13.93 o
  -6   4   8      660.71      678.28     15.61 o
  -5   4   8      685.66      713.78     18.50 o
  -4   4   8       37.31       25.04      5.97 o
  -3   4   8      666.94      669.57     19.09 o
  -2   4   8     1535.10     1634.47     39.34 o
  -1   4   8        8.67       13.14     11.55 o
   0   4   8      108.49      111.21     16.08 o
   1   4   8       50.38       50.83      5.02 o
   2   4   8        9.04       19.58     14.01 o
   3   4   8     1333.48     1236.78     28.23 o
   4   4   8     3477.28     3404.43     77.82 o
   5   4   8     5946.51     5833.67    139.15 o
   6   4   8      839.48      831.57     22.91 o
   7   4   8       43.26       43.47     13.44 o
   8   4   8       44.20       62.78      6.90 o
   9   4   8       66.08       51.85      4.99 o
  10   4   8        4.81        5.51      9.55 o
 -15   5   8        0.56        2.88      4.59 o
 -14   5   8        0.62       -0.34      3.19 o
 -13   5   8        1.73        3.20      4.65 o
 -12   5   8        2.94        9.81      3.73 o
 -11   5   8      104.68      124.70      7.79 o
 -10   5   8       84.89      103.02     16.31 o
  -9   5   8       43.23       43.00      2.81 o
  -8   5   8      154.70      138.46      5.97 o
  -7   5   8     1194.62     1231.82     44.13 o
  -6   5   8      907.48      964.35     22.64 o
  -5   5   8        1.57        3.01      3.65 o
  -4   5   8     2340.22     2412.52     54.38 o
  -3   5   8     2648.63     2813.83     61.99 o
  -2   5   8      540.44      560.74     26.35 o
  -1   5   8     1184.31     1242.13     46.96 o
   0   5   8       42.08       52.75      3.02 o
   1   5   8     1924.30     1887.57     40.56 o
   2   5   8       40.21       35.88      3.64 o
   3   5   8     3649.28     3733.90     84.18 o
   4   5   8      253.28      258.03     17.44 o
   5   5   8       29.82       31.12      5.25 o
   6   5   8      285.33      258.78     13.82 o
   7   5   8      102.59      131.87     24.50 o
   8   5   8      330.71      352.18     16.87 o
   9   5   8        3.19        9.40      8.83 o
  10   5   8      181.50      212.42     10.45 o
 -15   6   8      109.80      119.86      8.51 o
 -14   6   8       58.80       45.74      6.45 o
 -13   6   8        5.04        5.42      5.18 o
 -12   6   8        4.88        6.18      6.61 o
 -11   6   8       81.20       95.06     10.72 o
 -10   6   8      595.64      569.65     24.16 o
  -9   6   8     1792.26     1675.37     62.67 o
  -8   6   8      372.27      305.87     12.25 o
  -7   6   8      132.60      131.58      6.67 o
  -6   6   8       22.65       21.69      4.96 o
  -5   6   8      826.40      803.11     20.65 o
  -4   6   8       57.83       64.12     13.21 o
  -3   6   8      247.85      217.06     16.99 o
  -2   6   8      120.82      129.48      9.51 o
  -1   6   8      682.33      663.74     13.71 o
   0   6   8      137.90      119.91     10.38 o
   1   6   8       13.97       10.39      3.33 o
   2   6   8      637.17      625.03     15.03 o
   3   6   8     2420.94     2324.19     51.88 o
   4   6   8      386.83      378.99     40.92 o
   5   6   8        0.06        0.66      3.58 o
   6   6   8      120.15      124.68     31.94 o
   7   6   8      281.16      288.47     11.34 o
   8   6   8       34.75       31.35      6.09 o
   9   6   8       26.17       28.64      6.36 o
  10   6   8      483.95      542.39     18.01 o
 -15   7   8       65.50       88.51      7.47 o
 -14   7   8        0.68        1.16      3.88 o
 -13   7   8        0.48        2.54      3.84 o
 -12   7   8      411.46      432.20     38.88 o
 -11   7   8      305.95      298.29     20.08 o
 -10   7   8       29.44       47.64      6.19 o
  -9   7   8       18.62       20.84      9.59 o
  -8   7   8        7.50        4.64      1.17 o
  -7   7   8     1010.97      962.95     51.34 o
  -6   7   8      117.61       91.87      7.24 o
  -5   7   8       72.24       82.69      7.32 o
  -4   7   8       87.06       87.28     12.99 o
  -3   7   8      723.94      741.04     31.33 o
  -2   7   8      834.91      863.11     35.56 o
  -1   7   8     1717.61     1716.79     35.24 o
   0   7   8      264.93      265.42      7.66 o
   1   7   8        0.88        0.23      1.99 o
   2   7   8     4092.66     4017.08     89.67 o
   3   7   8     3367.90     3387.32     76.30 o
   4   7   8      291.15      288.24      8.85 o
   5   7   8      387.46      381.06     17.14 o
   6   7   8        1.20       -2.35      7.06 o
   7   7   8       46.27       56.83      6.22 o
   8   7   8       73.30       83.73     17.29 o
   9   7   8       67.40       50.37      6.85 o
 -14   8   8       38.41       35.08      5.28 o
 -13   8   8        9.38       16.73      4.66 o
 -12   8   8       27.35       30.97      8.83 o
 -11   8   8      738.60      724.96     29.90 o
 -10   8   8      958.25      897.70     35.11 o
  -9   8   8       29.36       38.66      6.49 o
  -8   8   8       21.52        9.71      3.85 o
  -7   8   8        0.38        1.25      1.34 o
  -6   8   8       91.20       98.79      7.85 o
  -5   8   8      750.44      764.19     16.35 o
  -4   8   8      476.71      481.57     22.46 o
  -3   8   8      511.08      511.54     16.79 o
  -2   8   8       37.12       32.52     10.49 o
  -1   8   8       92.98      104.37      4.33 o
   0   8   8       61.08       63.75      3.95 o
   1   8   8     1292.45     1315.26     29.79 o
   2   8   8      128.71      137.72      8.27 o
   3   8   8      440.72      437.18     24.08 o
   4   8   8      565.45      514.84     19.86 o
   5   8   8      241.89      223.79     19.74 o
   6   8   8      959.50      966.00     24.43 o
   7   8   8        0.50        4.85      4.65 o
   8   8   8       48.34       52.72     10.72 o
   9   8   8      119.43      131.79     13.70 o
 -14   9   8      108.91      138.37      9.66 o
 -13   9   8        1.27       -4.99      5.94 o
 -12   9   8      334.88      332.14     10.06 o
 -11   9   8      298.02      302.15     18.20 o
 -10   9   8      103.22       96.64     12.99 o
  -9   9   8       66.82       53.23     11.85 o
  -8   9   8      409.39      348.06     28.69 o
  -7   9   8        3.81        4.87      3.96 o
  -6   9   8     1437.69     1219.47     74.80 o
  -5   9   8      338.81      295.21      9.93 o
  -4   9   8       46.86       32.77      6.64 o
  -3   9   8      371.69      403.55     22.80 o
  -2   9   8        6.18        5.53      2.35 o
  -1   9   8        0.91       -0.96      4.95 o
   0   9   8      226.91      241.35      9.17 o
   1   9   8     1566.40     1583.02     35.68 o
   2   9   8      748.42      786.53     18.60 o
   3   9   8        0.06       -0.27      3.24 o
   4   9   8       31.81       31.36      6.87 o
   5   9   8       16.53       20.87      4.96 o
   6   9   8       22.21       18.63      4.97 o
   7   9   8      441.58      481.30     14.81 o
   8   9   8      302.27      367.62     21.82 o
 -13  10   8       24.74       31.42      7.53 o
 -12  10   8      341.01      356.66     15.55 o
 -11  10   8       66.02       72.10      7.70 o
 -10  10   8       16.70        9.21      9.51 o
  -9  10   8       91.15       88.18     13.67 o
  -8  10   8      225.95      245.38     17.82 o
  -7  10   8       25.88       47.36      4.92 o
  -6  10   8        0.36        2.58      4.06 o
  -5  10   8      719.24      608.31     22.57 o
  -4  10   8      421.06      464.55     24.08 o
  -3  10   8       28.25       50.43     12.16 o
  -2  10   8        3.48       -2.11      9.59 o
  -1  10   8      558.65      524.58     12.61 o
   0  10   8     3618.07     3592.16     81.30 o
   1  10   8     3265.23     3275.25     72.97 o
   2  10   8       62.82       74.55      5.16 o
   3  10   8      536.09      550.73     27.94 o
   4  10   8       16.78       22.52      5.59 o
   5  10   8        8.62       12.29      4.70 o
   6  10   8       73.02       65.43      6.24 o
   7  10   8        3.65       11.25      4.96 o
   8  10   8      811.47      849.98     37.26 o
 -12  11   8       67.54       43.04      7.32 o
 -11  11   8        1.54        0.23      7.63 o
 -10  11   8      223.72      279.05     18.88 o
  -9  11   8       33.69       36.54     12.23 o
  -8  11   8       22.02       18.04     10.87 o
  -7  11   8       25.42       25.84     10.87 o
  -6  11   8       70.45       61.91      8.15 o
  -5  11   8      209.83      244.62     19.48 o
  -4  11   8       12.10       11.02     11.02 o
  -3  11   8      110.57      105.25     14.12 o
  -2  11   8       23.97       31.94     11.48 o
  -1  11   8       86.19       96.49     14.95 o
   0  11   8      558.87      566.36     14.30 o
   1  11   8       33.27       28.92      4.45 o
   2  11   8      750.29      743.02     18.60 o
   3  11   8        2.06       -0.01      3.04 o
   4  11   8        1.01        0.11      6.12 o
   5  11   8      217.34      228.65      9.13 o
   6  11   8      268.22      259.89     19.78 o
   7  11   8      229.67      216.02     15.55 o
 -11  12   8        1.24       13.59     10.27 o
 -10  12   8       58.21       99.51     13.97 o
  -9  12   8        2.83        7.02      5.59 o
  -8  12   8        2.39       -3.02      9.44 o
  -7  12   8      231.28      235.03     18.88 o
  -6  12   8       17.15       22.88     12.00 o
  -5  12   8       45.02       70.52     13.74 o
  -4  12   8      487.32      529.26     26.35 o
  -3  12   8      466.61      520.65     26.20 o
  -2  12   8       79.22       98.91     13.97 o
  -1  12   8      366.46      376.37     22.20 o
   0  12   8       14.65       15.61      4.69 o
   1  12   8       59.45       43.43      6.04 o
   2  12   8        2.04        7.61      5.81 o
   3  12   8       37.54       37.27      6.08 o
   4  12   8      142.04      156.47     23.59 o
   5  12   8       42.23       58.11      5.79 o
   6  12   8       29.82       65.77     20.99 o
 -10  13   8      240.72      267.80     13.97 o
  -9  13   8        6.96        6.27     10.34 o
  -8  13   8       93.31      107.59     14.27 o
  -7  13   8       73.23       57.91     13.36 o
  -6  13   8      128.08      145.87     11.02 o
  -5  13   8       34.27       35.18     12.84 o
  -4  13   8       26.88       19.48     11.63 o
  -3  13   8      331.97      306.46     14.57 o
  -2  13   8      150.05      137.86     16.46 o
  -1  13   8        0.78        8.46     10.49 o
   0  13   8       72.53       64.98     11.40 o
   1  13   8      275.23      285.82     10.71 o
   2  13   8       16.17        7.82      3.83 o
   3  13   8       69.14       77.64      5.78 o
   4  13   8       16.06       15.00      4.63 o
   5  13   8       77.13       87.18      7.60 o
  -9  14   8        3.13        8.83      9.59 o
  -8  14   8       32.75       24.46     11.40 o
  -7  14   8        0.00       14.57      6.64 o
  -6  14   8       92.62      120.27     15.40 o
  -5  14   8      138.64      145.87     16.16 o
  -4  14   8      433.23      408.91     24.76 o
  -3  14   8       68.10       62.97      8.46 o
  -2  14   8       60.94       69.16     13.97 o
  -1  14   8     1128.74     1176.83     45.45 o
   0  14   8       59.30       58.89     12.99 o
   1  14   8       14.56       27.18     10.57 o
   2  14   8      119.82       90.83     12.76 o
   3  14   8      167.35      150.62     14.95 o
   4  14   8       25.32       18.65      9.82 o
  -7  15   8      101.49      119.97     15.33 o
  -6  15   8       42.45       67.27     13.74 o
  -5  15   8       78.16       86.00     14.65 o
  -4  15   8      149.92      142.62     16.76 o
  -3  15   8       22.57       33.45      7.40 o
  -2  15   8      207.16      192.45     12.16 o
  -1  15   8       34.47       45.90     12.61 o
   0  15   8      521.21      468.78     24.84 o
   1  15   8        2.78        0.98      8.53 o
   2  15   8        0.12        0.00      7.63 o
  -4  16   8        6.14      -17.78     11.85 o
  -3  16   8       10.81        3.25     10.27 o
  -2  16   8      431.69      405.59     17.52 o
 -15   0   9       30.49       37.07      7.63 o
 -13   0   9        4.79        1.57      3.47 o
 -11   0   9      158.57      170.61      6.38 o
  -9   0   9      183.54      180.81      9.82 o
  -7   0   9       10.59       16.53      5.62 o
  -5   0   9     5124.35     5170.35    171.46 o
  -3   0   9      267.44      218.05     17.97 o
  -1   0   9     1793.82     1755.87     37.12 o
   1   0   9        1.22       -0.09      3.59 o
   3   0   9      922.06      933.56     41.75 o
   5   0   9       10.27       22.73      8.61 o
   7   0   9      378.48      376.45     27.48 o
   9   0   9       37.39       40.54     17.14 o
 -16   1   9       22.75       19.31      5.41 o
 -15   1   9       48.07       54.26      5.93 o
 -14   1   9       95.48       94.58      5.18 o
 -13   1   9      557.20      546.75      9.45 o
 -12   1   9        6.68        2.56      2.31 o
 -11   1   9       13.06       15.31      2.73 o
 -10   1   9      313.78      333.32     10.73 o
  -9   1   9        0.00       -0.66      1.72 o
  -8   1   9        0.08       -2.30      1.67 o
  -7   1   9       65.98       73.16      4.86 o
  -6   1   9      124.60      134.17      4.38 o
  -5   1   9      287.32      282.58     10.06 o
  -4   1   9      471.41      506.00     14.39 o
  -3   1   9       78.24      100.86      9.25 o
  -2   1   9        1.99        1.21      1.78 o
  -1   1   9       23.70       18.45      2.96 o
   0   1   9       74.78       84.10      5.55 o
   1   1   9      237.70      237.35      6.57 o
   2   1   9      815.78      691.89     30.29 o
   3   1   9      709.51      624.03     37.30 o
   4   1   9       19.20       30.67      7.72 o
   5   1   9      214.70      215.01     14.31 o
   6   1   9        0.07        3.25      9.21 o
   7   1   9      482.45      475.58     21.43 o
   8   1   9      561.75      541.35     23.28 o
   9   1   9       35.31       35.67     11.02 o
  10   1   9       98.49       76.29     15.02 o
 -16   2   9       63.80       63.85      6.56 o
 -15   2   9      131.36      134.68      7.36 o
 -14   2   9       53.14       45.00      4.50 o
 -13   2   9      152.55      224.49     33.11 o
 -12   2   9       13.80       13.89      3.21 o
 -11   2   9       75.03       79.61      4.05 o
 -10   2   9        3.21        7.43      1.87 o
  -9   2   9        6.47        8.84      1.94 o
  -8   2   9        0.46        0.74      2.83 o
  -7   2   9      466.57      482.06     11.89 o
  -6   2   9      117.20      101.84      3.40 o
  -5   2   9       97.41       83.34      5.04 o
  -4   2   9      396.75      408.27     14.74 o
  -3   2   9      504.56      551.18     18.11 o
  -2   2   9      237.44      280.91      5.37 o
  -1   2   9      507.00      557.93     10.00 o
   0   2   9       46.36       56.44      5.30 o
   1   2   9      232.41      217.97     17.12 o
   2   2   9       39.32       21.44      8.17 o
   3   2   9      331.90      311.49     17.11 o
   4   2   9       81.08       76.95      9.21 o
   5   2   9        3.30        7.60     10.95 o
   6   2   9        2.34       10.35      9.77 o
   7   2   9        7.07       19.92     15.44 o
   8   2   9        8.00       10.85     10.06 o
   9   2   9        0.07       -3.34      6.64 o
  10   2   9        5.73       25.94     17.59 o
 -16   3   9       66.70       64.83      9.89 o
 -15   3   9        7.27        4.65      4.19 o
 -14   3   9        3.17        0.97      2.92 o
 -13   3   9      103.98      115.47      5.09 o
 -12   3   9       96.87      101.39      6.60 o
 -11   3   9       48.96       40.80      2.80 o
 -10   3   9      357.99      318.71      6.20 o
  -9   3   9       66.09       81.95      3.59 o
  -8   3   9       48.04       49.60      3.18 o
  -7   3   9        7.22        8.78      1.61 o
  -6   3   9     2084.98     2121.46     45.34 o
  -5   3   9      659.14      651.77     18.19 o
  -4   3   9       90.25      120.88     18.46 o
  -3   3   9     1185.38     1164.56     27.66 o
  -2   3   9      312.09      285.53     13.87 o
  -1   3   9      238.00      238.16     13.91 o
   0   3   9      314.41      308.51     20.54 o
   1   3   9       35.98       26.59      4.48 o
   2   3   9      498.44      428.55     51.79 o
   3   3   9      270.11      301.32     25.52 o
   4   3   9       28.30       28.01      6.76 o
   5   3   9        8.55       10.36      4.61 o
   6   3   9      574.30      557.91     31.94 o
   7   3   9        4.57        9.88      5.03 o
   8   3   9       48.94       64.02      6.81 o
   9   3   9      596.33      596.76     22.69 o
  10   3   9      741.89      795.11     31.18 o
 -15   4   9        2.86       -0.27      3.29 o
 -14   4   9        8.18       12.42      3.00 o
 -13   4   9       44.51       48.60      4.08 o
 -12   4   9       49.42       47.05      3.97 o
 -11   4   9       54.01       50.47      2.41 o
 -10   4   9       16.87       17.06      2.21 o
  -9   4   9        2.34        1.47      3.05 o
  -8   4   9      648.60      643.38     16.53 o
  -7   4   9        1.37       -0.13      2.79 o
  -6   4   9       93.27       77.26      8.27 o
  -5   4   9        2.56        5.63      4.05 o
  -4   4   9        6.31        4.52      4.34 o
  -3   4   9     3116.43     2994.63     67.95 o
  -2   4   9      470.22      484.32     18.38 o
  -1   4   9        4.09       10.50      9.02 o
   0   4   9       51.94       67.42     16.46 o
   1   4   9       16.88        5.96     12.99 o
   2   4   9       63.10       92.96      8.53 o
   3   4   9     1098.22     1055.14     22.91 o
   4   4   9      204.25      188.10      8.12 o
   5   4   9      642.87      623.74     17.30 o
   6   4   9        2.30       -1.00      4.00 o
   7   4   9       48.39       44.97      5.38 o
   8   4   9       21.83       24.43      7.25 o
   9   4   9       11.80       19.17      5.92 o
 -15   5   9      342.43      379.82     12.48 o
 -14   5   9        8.50        8.86      3.69 o
 -13   5   9       93.23       95.78      5.88 o
 -12   5   9      245.15      265.50     10.68 o
 -11   5   9       93.28      100.39      7.48 o
 -10   5   9      641.59      586.89     11.90 o
  -9   5   9       54.62       52.94      8.08 o
  -8   5   9      326.60      313.96     10.56 o
  -7   5   9        0.80        3.55      4.28 o
  -6   5   9      694.37      689.49     18.50 o
  -5   5   9      575.00      648.24     18.28 o
  -4   5   9     1711.02     1751.45     39.18 o
  -3   5   9     2288.33     2338.20     54.59 o
  -2   5   9       21.88       18.91      7.79 o
  -1   5   9      364.55      295.28     15.86 o
   0   5   9      109.08      130.31     18.35 o
   1   5   9      207.05      190.98      9.93 o
   2   5   9      162.70      148.24     27.26 o
   3   5   9      365.57      412.50     28.43 o
   4   5   9     1016.03      913.34     22.27 o
   5   5   9       61.31       73.98      5.94 o
   6   5   9      373.95      409.34     13.15 o
   7   5   9      256.60      247.29     10.30 o
   8   5   9      231.17      218.05     10.99 o
   9   5   9      244.14      240.63     14.35 o
 -15   6   9      104.10      112.50      7.99 o
 -14   6   9       24.69       26.32      6.03 o
 -13   6   9       62.05       52.18      6.93 o
 -12   6   9       97.57       97.66      7.89 o
 -11   6   9      257.20      239.35     10.84 o
 -10   6   9       43.63       48.92     10.04 o
  -9   6   9      749.77      672.87     15.48 o
  -8   6   9        6.74       -2.70      4.17 o
  -7   6   9      655.23      601.35     16.11 o
  -6   6   9      288.89      267.89     10.99 o
  -5   6   9      582.91      613.44     17.92 o
  -4   6   9       38.40       71.79      6.37 o
  -3   6   9     2691.66     2735.31     78.94 o
  -2   6   9       70.38       61.46      9.29 o
  -1   6   9     1544.86     1474.00     55.12 o
   0   6   9     1376.09     1334.38     33.56 o
   1   6   9        1.41        2.29      2.64 o
   2   6   9      344.68      321.10     10.11 o
   3   6   9        1.29        4.00      2.98 o
   4   6   9      838.15      814.03     21.78 o
   5   6   9        4.96        7.83      5.06 o
   6   6   9       12.99       15.13      4.83 o
   7   6   9       20.86       24.23      5.46 o
   8   6   9      377.11      418.03     44.58 o
   9   6   9      193.96      217.90     13.93 o
 -14   7   9       91.75      112.33      6.44 o
 -13   7   9       23.02       16.15      6.06 o
 -12   7   9       50.44       61.92      7.41 o
 -11   7   9        5.06       -1.13      7.47 o
 -10   7   9      111.74      138.24      8.38 o
  -9   7   9       99.05       65.94      7.97 o
  -8   7   9     1721.27     1629.05     36.50 o
  -7   7   9       25.08       32.79      6.62 o
  -6   7   9       68.88       75.20      6.21 o
  -5   7   9       18.71       19.97      6.76 o
  -4   7   9      525.51      500.70     16.35 o
  -3   7   9      793.48      605.59     29.60 o
  -2   7   9      632.04      658.44     32.16 o
  -1   7   9     2642.64     2577.14     51.87 o
   0   7   9     3188.41     3068.72     64.66 o
   1   7   9      347.49      365.91     10.34 o
   2   7   9     1906.57     1758.22     96.19 o
   3   7   9        3.12        2.30      9.40 o
   4   7   9        0.01        3.76      3.38 o
   5   7   9        4.86       10.80      5.66 o
   6   7   9      211.11      201.06      8.92 o
   7   7   9        8.18        0.70      4.42 o
   8   7   9      330.51      369.08     23.10 o
 -14   8   9       56.39       55.50      5.88 o
 -13   8   9      363.45      390.18     13.90 o
 -12   8   9        1.31        5.22      5.74 o
 -11   8   9       93.91       92.64      8.08 o
 -10   8   9        0.06       -7.85      9.36 o
  -9   8   9        8.15       12.38      9.44 o
  -8   8   9       73.38       66.91      7.59 o
  -7   8   9      306.44      299.19      9.19 o
  -6   8   9        0.16        8.37      6.31 o
  -5   8   9     2051.19     2049.01     45.62 o
  -4   8   9       22.93       30.12      6.49 o
  -3   8   9        2.47      -11.93     11.33 o
  -2   8   9      582.45      524.43     27.94 o
  -1   8   9     2859.39     2816.98     58.05 o
   0   8   9       23.55       33.83      4.23 o
   1   8   9     2405.14     2370.49     51.86 o
   2   8   9        1.06        0.88      3.27 o
   3   8   9      122.06      116.65      6.80 o
   4   8   9      225.60      206.30      8.25 o
   5   8   9       43.43       48.92      9.66 o
   6   8   9      812.27      704.50     31.11 o
   7   8   9        2.70       -1.26      4.29 o
   8   8   9        4.73        9.82      5.44 o
 -13   9   9      317.45      349.22     16.01 o
 -12   9   9      376.92      368.29     21.14 o
 -11   9   9      295.39      268.03     17.97 o
 -10   9   9      113.45      116.80     13.97 o
  -9   9   9       33.98       23.56     10.72 o
  -8   9   9      240.27      223.49      8.58 o
  -7   9   9     2329.27     2219.53     57.08 o
  -6   9   9       14.87       23.79      5.59 o
  -5   9   9      348.35      384.16     11.92 o
  -4   9   9      288.28      294.23     21.14 o
  -3   9   9        3.72        7.25     10.49 o
  -2   9   9       63.59       56.15     13.06 o
  -1   9   9     1061.84     1032.66     22.30 o
   0   9   9      568.08      539.96     13.45 o
   1   9   9      480.71      451.33     12.52 o
   2   9   9      183.18      167.82      6.04 o
   3   9   9      132.15      111.39      5.80 o
   4   9   9      160.29      156.71      8.51 o
   5   9   9       61.46       61.92      7.09 o
   6   9   9       16.65       23.15      5.06 o
   7   9   9       52.65       48.36      6.08 o
 -13  10   9       44.40       37.94     16.50 o
 -12  10   9      118.62      148.58     14.95 o
 -11  10   9        8.18        1.66      8.46 o
 -10  10   9        2.18       12.46      5.96 o
  -9  10   9        0.03       -0.08      7.63 o
  -8  10   9       35.20       18.80     10.72 o
  -7  10   9       10.13       -0.81      4.76 o
  -6  10   9      450.74      409.67     15.25 o
  -5  10   9       73.21       57.91      7.63 o
  -4  10   9       32.24       37.45     11.85 o
  -3  10   9       60.80       56.32      9.78 o
  -2  10   9        2.53        0.92      1.78 o
  -1  10   9      125.28      135.30      5.21 o
   0  10   9     1005.30     1033.24     23.88 o
   1  10   9      273.59      262.77      9.08 o
   2  10   9      226.39      227.45      7.75 o
   3  10   9      302.52      290.26     10.49 o
   4  10   9       12.54        7.82      5.12 o
   5  10   9        2.70        1.78      3.75 o
   6  10   9      367.76      377.92     21.97 o
   7  10   9      241.95      226.93     10.03 o
 -12  11   9      313.37      347.68     20.39 o
 -11  11   9       59.04       32.69     11.63 o
 -10  11   9       21.55       34.20     11.85 o
  -9  11   9       62.22       65.38     13.14 o
  -8  11   9      225.64      177.05     17.37 o
  -7  11   9      100.09       83.43     14.80 o
  -6  11   9      213.62      189.03     18.80 o
  -5  11   9       13.02       19.86      7.40 o
  -4  11   9      180.22      166.40     17.06 o
  -3  11   9        5.61        1.28      5.44 o
  -2  11   9      145.27      164.52     18.12 o
  -1  11   9      301.81      324.31      9.43 o
   0  11   9     1363.62     1306.82     29.84 o
   1  11   9     1681.49     1678.39     90.68 o
   2  11   9      132.67      148.13      7.25 o
   3  11   9        0.11       -3.62      4.41 o
   4  11   9        5.39        5.72      3.67 o
   5  11   9      227.50      221.87     16.23 o
   6  11   9        0.37        3.74      4.29 o
 -11  12   9       49.88       76.41     13.14 o
 -10  12   9        3.87       -1.06      8.38 o
  -9  12   9       56.98       65.99      8.31 o
  -8  12   9      185.92      187.85     16.08 o
  -7  12   9      141.24      152.06     15.93 o
  -6  12   9      228.72      270.22     21.22 o
  -5  12   9      210.97      142.47     16.53 o
  -4  12   9       56.56       80.26      8.68 o
  -3  12   9       22.07       12.23     11.25 o
  -2  12   9       45.15       37.15     13.06 o
  -1  12   9      873.14      800.46     34.58 o
   0  12   9      160.53      219.86     18.88 o
   1  12   9      135.74      185.05     16.46 o
   2  12   9      108.52      114.38     14.50 o
   3  12   9        2.30       10.04      9.97 o
   4  12   9        1.69       -0.83      8.23 o
   5  12   9       59.68       53.68     12.08 o
 -10  13   9       17.55       33.67     11.85 o
  -9  13   9       18.30       18.20      6.57 o
  -8  13   9      178.87      162.25     10.72 o
  -7  13   9      201.24      221.44     12.84 o
  -6  13   9        4.17       -1.06      9.82 o
  -5  13   9        1.77        6.49     10.95 o
  -4  13   9      101.03       77.92     14.95 o
  -3  13   9      119.69      118.01     16.16 o
  -2  13   9      101.37      103.21     14.42 o
  -1  13   9        0.42        6.95      6.49 o
   0  13   9      572.86      537.41     21.44 o
   1  13   9       22.83       23.93     10.72 o
   2  13   9        0.76        6.57     10.19 o
   3  13   9      172.64      158.85     16.38 o
   4  13   9       64.10       32.69     11.55 o
  -8  14   9        4.77        6.34     10.27 o
  -7  14   9        0.99        1.06      9.74 o
  -6  14   9       10.65        9.66     11.02 o
  -5  14   9        8.19       15.78     11.40 o
  -4  14   9       66.54       56.17     13.82 o
  -3  14   9       12.39        4.23     10.49 o
  -2  14   9       69.57       67.95     14.87 o
  -1  14   9        6.00       -7.25     10.12 o
   0  14   9       82.01      107.59     14.65 o
   1  14   9       92.20      117.40      9.44 o
   2  14   9      173.08      156.44     16.38 o
  -6  15   9        9.60       24.84     12.08 o
  -5  15   9       85.73       84.79     15.18 o
  -4  15   9        0.00       -9.29     10.80 o
  -3  15   9       18.74       -2.42      9.89 o
  -2  15   9       28.84       31.11     12.23 o
  -1  15   9        4.56       -3.25      9.44 o
   0  15   9      255.00      263.12     20.84 o
 -14   0  10        0.10        4.68      5.74 o
 -12   0  10       97.72      104.31      9.63 o
 -10   0  10      981.78      995.19     21.15 o
  -8   0  10      138.61      142.85      6.16 o
  -6   0  10      570.27      587.96     13.77 o
  -4   0  10     1399.72     1321.79     48.77 o
  -2   0  10       53.38       63.44      2.66 o
   0   0  10      560.96      499.46     30.39 o
   2   0  10       59.10       61.83     18.42 o
   4   0  10        2.66       29.82     16.01 o
   6   0  10      145.53      163.53     21.67 o
   8   0  10      356.60      388.45     28.39 o
 -15   1  10      150.58      170.81      9.59 o
 -14   1  10      124.44      129.35      5.49 o
 -13   1  10       70.31       82.78      4.10 o
 -12   1  10       53.78       55.01      4.35 o
 -11   1  10        2.93        5.85      2.63 o
 -10   1  10      388.36      373.89      6.81 o
  -9   1  10      337.41      331.25      6.87 o
  -8   1  10        0.07        1.36      2.40 o
  -7   1  10      424.06      412.05      8.83 o
  -6   1  10      530.24      511.34     11.37 o
  -5   1  10      143.69      137.34      9.91 o
  -4   1  10      465.83      448.17      8.37 o
  -3   1  10        9.67        9.15      2.68 o
  -2   1  10       17.20       18.59      1.78 o
  -1   1  10       28.77       32.89      2.09 o
   0   1  10      445.37      403.12     23.41 o
   1   1  10       19.86       20.80      3.03 o
   2   1  10      750.53      686.38     25.44 o
   3   1  10      133.36      144.57     14.49 o
   4   1  10        4.02       12.90      7.78 o
   5   1  10      180.39      142.62     29.22 o
   6   1  10       51.46       49.84      7.44 o
   7   1  10       22.21       25.47      8.45 o
   8   1  10       94.30      115.70     20.39 o
   9   1  10       62.44       75.46     13.42 o
 -15   2  10        1.04        1.92      3.94 o
 -14   2  10       23.73       18.53      3.50 o
 -13   2  10       94.80       89.49      6.86 o
 -12   2  10       50.95       46.05      3.36 o
 -11   2  10      191.07      172.50      5.44 o
 -10   2  10      143.53      147.35      4.00 o
  -9   2  10       91.74       76.22      5.77 o
  -8   2  10       42.57       47.67      2.56 o
  -7   2  10      576.66      563.85     14.31 o
  -6   2  10      254.31      236.85     12.53 o
  -5   2  10       13.10       25.12      7.64 o
  -4   2  10        0.81       -3.32      6.58 o
  -3   2  10     1594.47     1500.62     38.75 o
  -2   2  10       16.52       27.11      9.78 o
  -1   2  10       15.89        9.90      1.62 o
   0   2  10       95.99      101.62     12.64 o
   1   2  10        4.18        7.32      3.33 o
   2   2  10      684.49      620.83     40.17 o
   3   2  10       19.87       34.85      8.45 o
   4   2  10       15.60       12.86      7.31 o
   5   2  10       78.41       81.15     13.00 o
   6   2  10       11.74       11.76     10.45 o
   7   2  10       24.08       36.49      8.77 o
   8   2  10       62.81       73.79     13.42 o
   9   2  10        5.75        7.36      9.87 o
 -15   3  10        1.71        2.49      2.96 o
 -14   3  10       30.85       28.33      4.23 o
 -13   3  10       51.94       40.27      3.59 o
 -12   3  10        1.10        0.23      2.06 o
 -11   3  10      581.63      586.72      9.75 o
 -10   3  10        0.26        1.08      2.01 o
  -9   3  10       45.52       45.23      3.51 o
  -8   3  10      239.50      229.39      5.42 o
  -7   3  10       43.57       45.87      7.29 o
  -6   3  10      139.98      161.11      9.22 o
  -5   3  10     7668.44     7829.86    190.75 o
  -4   3  10       42.15       56.06      6.44 o
  -3   3  10       47.52       34.87      6.98 o
  -2   3  10      239.22      260.56     11.78 o
  -1   3  10      793.93      770.21     25.44 o
   0   3  10       21.07       14.10      6.77 o
   1   3  10       12.53       20.70      7.33 o
   2   3  10       37.85       37.78      5.92 o
   3   3  10      202.40      159.27     15.16 o
   4   3  10       15.78       19.42      8.19 o
   5   3  10       69.26       50.53     12.44 o
   6   3  10       29.12       21.45     10.81 o
   7   3  10      257.51      302.34     18.60 o
   8   3  10       45.56       53.18     12.97 o
   9   3  10      353.16      348.21     29.75 o
 -15   4  10       24.30       26.02      3.92 o
 -14   4  10      152.03      155.70     11.54 o
 -13   4  10      106.74      106.40      5.45 o
 -12   4  10       10.90       15.84      3.61 o
 -11   4  10      929.14      869.94     13.45 o
 -10   4  10      739.25      717.88     16.41 o
  -9   4  10        1.98        2.85      2.98 o
  -8   4  10       16.90       25.64      5.62 o
  -7   4  10        1.76       -1.59      4.55 o
  -6   4  10      535.97      558.46     16.69 o
  -5   4  10      650.76      666.91     19.65 o
  -4   4  10       29.18       47.03     11.89 o
  -3   4  10     3325.98     3342.22     77.87 o
  -2   4  10     1609.72     1579.93     41.53 o
  -1   4  10        1.66        7.34      6.22 o
   0   4  10      253.35      255.45     20.16 o
   1   4  10      757.71      716.55     25.33 o
   2   4  10        5.82       -0.45     12.31 o
   3   4  10      254.89      231.33     23.25 o
   4   4  10       74.07      115.36     18.72 o
   5   4  10      502.39      560.79     15.92 o
   6   4  10       40.30       45.25      5.50 o
   7   4  10        1.43       -0.96      4.36 o
   8   4  10        4.11        1.89      4.67 o
 -15   5  10       10.48       10.66      5.14 o
 -14   5  10       12.17        9.98      5.15 o
 -13   5  10       16.88       20.29      5.55 o
 -12   5  10        3.17        2.45      4.56 o
 -11   5  10       21.31       31.98      5.98 o
 -10   5  10      686.19      653.93     15.35 o
  -9   5  10      189.32      168.31      6.63 o
  -8   5  10       16.55       13.97      4.41 o
  -7   5  10      698.49      652.52     17.81 o
  -6   5  10      255.69      263.20      9.61 o
  -5   5  10       79.23       96.30      8.29 o
  -4   5  10     2905.20     2995.14     68.29 o
  -3   5  10     1011.32      963.86     27.29 o
  -2   5  10      598.91      534.25     20.11 o
  -1   5  10      648.69      644.55     22.59 o
   0   5  10       43.40       43.26     16.31 o
   1   5  10     2029.44     1983.25     65.46 o
   2   5  10      237.91      211.63     22.35 o
   3   5  10        1.43        1.76      2.80 o
   4   5  10      278.94      245.18      8.69 o
   5   5  10      106.74       91.12      5.90 o
   6   5  10       32.84       18.57      4.51 o
   7   5  10        1.18        0.72      3.67 o
   8   5  10       72.89       70.30      7.15 o
 -14   6  10       15.98       19.45      7.78 o
 -13   6  10       43.30       43.49      7.13 o
 -12   6  10       31.62       47.56      6.49 o
 -11   6  10       29.13       23.16      6.12 o
 -10   6  10      518.80      445.08     21.52 o
  -9   6  10      199.97      168.61      6.50 o
  -8   6  10      225.16      263.72     18.08 o
  -7   6  10       80.19       94.82      7.32 o
  -6   6  10      473.34      445.17     13.22 o
  -5   6  10       44.44       59.63     11.78 o
  -4   6  10      205.09      230.27     10.99 o
  -3   6  10     1225.84     1155.15     42.85 o
  -2   6  10     1703.41     1697.08     41.41 o
  -1   6  10      483.51      472.41     28.01 o
   0   6  10      127.89      150.32     18.88 o
   1   6  10      110.05      121.68     33.07 o
   2   6  10      297.89      309.66     20.99 o
   3   6  10       53.39       38.53      3.94 o
   4   6  10      316.91      314.56     11.23 o
   5   6  10        3.05        1.46      3.26 o
   6   6  10      176.52      191.48     36.81 o
   7   6  10       34.40       38.53      5.04 o
   8   6  10      253.95      260.89     23.29 o
 -14   7  10       35.55       36.16      9.32 o
 -13   7  10      196.78      192.98     16.19 o
 -12   7  10      205.42      218.87     10.64 o
 -11   7  10       61.79       69.08     11.48 o
 -10   7  10      131.60      120.05     13.36 o
  -9   7  10       17.38        7.01      3.32 o
  -8   7  10      189.00      156.85      7.34 o
  -7   7  10       12.76       26.20      6.88 o
  -6   7  10       73.62       86.70      8.17 o
  -5   7  10        1.57        7.83      7.70 o
  -4   7  10       15.93       20.38      7.11 o
  -3   7  10     1628.89     1569.72    131.11 o
  -2   7  10        5.41        7.93     12.16 o
  -1   7  10       85.49       81.24     15.55 o
   0   7  10      218.20      212.01      5.46 o
   1   7  10      190.26      187.22      6.45 o
   2   7  10       60.07       41.42      3.39 o
   3   7  10        8.07        1.54      5.47 o
   4   7  10        4.53        3.18      7.63 o
   5   7  10       23.10       19.91      6.95 o
   6   7  10        0.09        1.59      4.86 o
   7   7  10        5.59        7.96      6.12 o
 -13   8  10       64.82       89.78     27.52 o
 -12   8  10        2.09        1.83      5.55 o
 -11   8  10       74.97      138.62     13.44 o
 -10   8  10      266.01      256.02     17.82 o
  -9   8  10       24.61       18.27     10.34 o
  -8   8  10        4.11        7.57      4.15 o
  -7   8  10       20.13        5.44      4.00 o
  -6   8  10       90.84       76.69     11.59 o
  -5   8  10      322.73      371.85     15.80 o
  -4   8  10      135.88      140.06     13.59 o
  -3   8  10       14.12       13.97     11.70 o
  -2   8  10      796.21      755.31     35.33 o
  -1   8  10     1292.39     1350.63     53.30 o
   0   8  10      101.02       97.52      9.25 o
   1   8  10      146.54      138.98      5.74 o
   2   8  10        2.33        9.13      2.65 o
   3   8  10      190.40      192.54      7.28 o
   4   8  10      593.13      592.88     15.73 o
   5   8  10      634.20      580.22     25.71 o
   6   8  10       60.73       44.85      5.55 o
   7   8  10        1.31       -1.90      4.03 o
 -13   9  10       86.37       95.76      8.67 o
 -12   9  10      126.38      111.06     13.29 o
 -11   9  10       49.98       61.91     11.55 o
 -10   9  10       71.92       57.53     12.23 o
  -9   9  10       90.97       64.33     12.99 o
  -8   9  10      304.33      244.40     10.26 o
  -7   9  10      141.09      151.11      9.89 o
  -6   9  10      260.04      268.00      9.37 o
  -5   9  10      274.62      249.20     11.98 o
  -4   9  10       12.95       35.11     13.06 o
  -3   9  10       18.10       26.95      7.47 o
  -2   9  10      645.57      662.97     31.33 o
  -1   9  10      508.83      489.24     27.78 o
   0   9  10      239.25      247.11     13.82 o
   1   9  10        6.45       10.31      5.70 o
   2   9  10      161.41      146.73      8.27 o
   3   9  10      153.40      146.58      6.16 o
   4   9  10       12.57        9.92      3.67 o
   5   9  10      115.72      111.95      6.65 o
   6   9  10      276.65      243.75     10.10 o
 -12  10  10       72.29       95.51     13.51 o
 -11  10  10      127.83      109.70     13.89 o
 -10  10  10       21.01        9.89      6.12 o
  -9  10  10      120.61      122.16     14.50 o
  -8  10  10      139.40      155.83     15.78 o
  -7  10  10      384.19      358.87     26.61 o
  -6  10  10        9.18       16.77      5.51 o
  -5  10  10       27.89       41.31     10.83 o
  -4  10  10      142.26      137.86     17.74 o
  -3  10  10      531.77      493.32     26.95 o
  -2  10  10        1.89       10.65     11.25 o
  -1  10  10      134.48      154.10     17.82 o
   0  10  10     1385.95     1381.66     46.51 o
   1  10  10       29.40       39.26      8.08 o
   2  10  10      510.24      508.72     26.88 o
   3  10  10      103.01      129.18     17.29 o
   4  10  10       88.61      106.00     15.18 o
   5  10  10        4.97       -4.38     10.80 o
   6  10  10       56.26       65.91     13.51 o
 -11  11  10        0.15       -7.32      9.59 o
 -10  11  10       18.19       10.27     10.80 o
  -9  11  10       19.90       31.56     11.55 o
  -8  11  10      168.62      148.36     10.57 o
  -7  11  10      407.10      391.85     23.48 o
  -6  11  10      161.03      171.81     15.55 o
  -5  11  10      118.26      129.86     16.31 o
  -4  11  10       88.50       83.50     15.25 o
  -3  11  10       73.57       61.61     13.97 o
  -2  11  10      343.24      345.49     22.50 o
  -1  11  10      186.67      171.54     11.33 o
   0  11  10      732.25      734.70     33.90 o
   1  11  10      364.37      427.33     18.20 o
   2  11  10       11.21        7.70     10.80 o
   3  11  10        0.15        0.83      9.82 o
   4  11  10       13.00        5.59     10.42 o
   5  11  10        1.50       13.06     10.95 o
 -10  12  10        0.10       -2.11      9.14 o
  -9  12  10      104.35       52.93     13.21 o
  -8  12  10       37.78       46.58     13.44 o
  -7  12  10       93.87       58.29     14.65 o
  -6  12  10      148.32      125.07     15.18 o
  -5  12  10      176.23      178.11     17.82 o
  -4  12  10      417.52      426.88     24.16 o
  -3  12  10        3.70       10.19      6.95 o
  -2  12  10       69.95       61.00     13.67 o
  -1  12  10       28.01       25.59     13.06 o
   0  12  10      129.17      163.99     17.29 o
   1  12  10        4.27        6.95     10.42 o
   2  12  10       29.72       43.34     12.84 o
   3  12  10       52.12       72.40      8.00 o
   4  12  10       86.82       61.23     13.36 o
  -9  13  10        2.88        9.21     10.19 o
  -8  13  10       95.97       54.21     14.35 o
  -7  13  10       17.54       17.82     11.17 o
  -6  13  10       10.03       18.35     12.46 o
  -5  13  10       20.36        5.44     11.10 o
  -4  13  10       30.94       26.58     12.91 o
  -3  13  10       22.19       18.57     12.23 o
  -2  13  10      899.04      828.32     30.35 o
  -1  13  10       42.79       35.18      8.15 o
   0  13  10       92.34       66.67     13.89 o
   1  13  10      287.91      286.75     21.67 o
   2  13  10      314.83      283.96     20.84 o
  -7  14  10       44.94       37.52      7.85 o
  -6  14  10        0.84       52.62     13.14 o
  -5  14  10        1.63        4.98     11.02 o
  -4  14  10      314.33      351.23     22.65 o
  -3  14  10        4.61        8.61     11.70 o
  -2  14  10      291.29      269.39     20.54 o
  -1  14  10      757.26      781.96     34.96 o
   0  14  10      778.54      802.80     35.71 o
 -15   0  11       29.93       24.31      6.80 o
 -13   0  11     1703.05     1673.47     36.17 o
 -11   0  11      226.62      249.01      7.81 o
  -9   0  11      207.38      195.44      7.36 o
  -7   0  11      877.52      873.09     19.54 o
  -5   0  11     5706.87     5725.81    199.09 o
  -3   0  11      211.44      211.92     28.24 o
  -1   0  11     3560.05     3304.58    245.60 o
   1   0  11      109.46      145.19     21.59 o
   3   0  11       68.42       58.21     18.04 o
   5   0  11       21.86       28.92     10.27 o
   7   0  11     1554.96     1721.79     72.78 o
 -15   1  11       21.29       19.67      4.62 o
 -14   1  11      195.71      201.14      6.18 o
 -13   1  11      172.43      184.84      8.25 o
 -12   1  11      486.36      479.24     12.88 o
 -11   1  11     1186.76     1183.02     17.85 o
 -10   1  11      861.53      879.61     13.84 o
  -9   1  11      104.98      113.82      3.81 o
  -8   1  11       57.91       58.61      4.16 o
  -7   1  11      576.82      598.15     11.12 o
  -6   1  11     3529.21     3511.49     63.68 o
  -5   1  11     2932.69     2807.68     60.17 o
  -4   1  11      249.58      201.70      6.63 o
  -3   1  11      190.82      166.03      4.29 o
  -2   1  11        8.74        6.20      1.53 o
  -1   1  11      741.62      594.40     32.22 o
   0   1  11      156.31      129.34     13.77 o
   1   1  11       39.92       53.42      9.20 o
   2   1  11        1.92       22.03     11.13 o
   3   1  11      303.78      281.85     25.10 o
   4   1  11       79.14       86.89     13.64 o
   5   1  11      298.70      312.18     18.83 o
   6   1  11      262.12      287.74     19.21 o
   7   1  11       28.96       42.24     16.76 o
   8   1  11        0.39       15.45     11.38 o
 -15   2  11        3.73        3.54      3.70 o
 -14   2  11       16.16       17.59      4.16 o
 -13   2  11      494.84      499.25     10.48 o
 -12   2  11      142.54      141.32      5.75 o
 -11   2  11       94.98       90.96      3.90 o
 -10   2  11      557.27      529.31      8.77 o
  -9   2  11      199.33      180.37      4.15 o
  -8   2  11      902.68      922.62     16.25 o
  -7   2  11        0.04       -6.71      5.88 o
  -6   2  11      148.54      150.03     10.81 o
  -5   2  11      156.38      159.39      9.10 o
  -4   2  11     1475.93     1482.87     36.68 o
  -3   2  11      380.22      353.66     17.07 o
  -2   2  11        1.40        2.02      2.38 o
  -1   2  11      108.93      145.90     13.64 o
   0   2  11       20.27        8.52      1.95 o
   1   2  11       55.42       55.31      3.31 o
   2   2  11     1342.01     1115.56     39.11 o
   3   2  11       14.31       13.82     10.89 o
   4   2  11        1.36        7.92     10.87 o
   5   2  11       37.07       29.87     11.84 o
   6   2  11      197.24      219.72     23.10 o
   7   2  11      156.90      144.09     12.43 o
   8   2  11        1.17       26.46     11.62 o
 -15   3  11        2.69        1.81      6.04 o
 -14   3  11       74.94       69.75      4.33 o
 -13   3  11      278.70      279.36      7.29 o
 -12   3  11       20.48       22.60      3.00 o
 -11   3  11     1153.05     1073.06     16.13 o
 -10   3  11        8.13       14.80      3.20 o
  -9   3  11       87.12       98.14      4.17 o
  -8   3  11     1078.28     1134.28     26.99 o
  -7   3  11      769.45      798.57     21.20 o
  -6   3  11       16.75        4.41      6.00 o
  -5   3  11      329.92      337.54     14.91 o
  -4   3  11     3144.02     3164.91     77.75 o
  -3   3  11      382.77      403.41     17.37 o
  -2   3  11      777.58      714.31     39.60 o
  -1   3  11      181.97      168.92      9.33 o
   0   3  11     1101.60     1095.51     33.34 o
   1   3  11       67.87       41.91      6.99 o
   2   3  11       36.43       46.65     12.27 o
   3   3  11      158.61      149.87     15.09 o
   4   3  11       14.76        9.47     10.58 o
   5   3  11       28.19       42.00     13.59 o
   6   3  11      171.89      160.55     20.12 o
   7   3  11       15.02       24.99     12.21 o
   8   3  11      277.03      327.04     20.64 o
 -15   4  11      351.74      354.62     13.17 o
 -14   4  11      196.77      163.00      8.56 o
 -13   4  11       36.22       34.43      5.89 o
 -12   4  11        1.01        4.22      4.40 o
 -11   4  11      201.27      182.32      5.62 o
 -10   4  11      462.11      447.18      9.57 o
  -9   4  11        5.93       16.33      4.27 o
  -8   4  11      450.12      415.64     21.71 o
  -7   4  11        0.11       -2.76      5.08 o
  -6   4  11       39.17       37.17      8.31 o
  -5   4  11       40.20       64.53     12.57 o
  -4   4  11     3205.74     3288.39     76.82 o
  -3   4  11      384.10      389.29     17.27 o
  -2   4  11      245.15      231.38     15.08 o
  -1   4  11      472.91      417.73     23.74 o
   0   4  11       82.93       92.72     15.74 o
   1   4  11       43.27       39.27      6.68 o
   2   4  11      367.70      329.37     18.61 o
   3   4  11       27.99       15.65      7.72 o
   4   4  11      113.64       93.47     13.56 o
   5   4  11       40.29       56.24     12.42 o
   6   4  11       34.16       30.32     20.23 o
   7   4  11      369.44      359.06     16.50 o
 -14   5  11        4.42        9.40      6.00 o
 -13   5  11        0.12        4.35      4.68 o
 -12   5  11      124.22      130.70      9.74 o
 -11   5  11        2.72        4.03      3.68 o
 -10   5  11       22.89       18.94      4.18 o
  -9   5  11      157.49      150.14     15.78 o
  -8   5  11     1243.08     1261.86     30.08 o
  -7   5  11      936.12      892.28     23.94 o
  -6   5  11      519.85      536.14     17.10 o
  -5   5  11      599.18      543.25     25.93 o
  -4   5  11       57.07       79.44      9.62 o
  -3   5  11       69.24       77.39      8.26 o
  -2   5  11     1245.00     1243.21     79.58 o
  -1   5  11       51.03       52.46     11.09 o
   0   5  11        4.53        4.49      8.59 o
   1   5  11      399.20      396.61     16.14 o
   2   5  11        0.26        2.32      6.16 o
   3   5  11      116.51      120.57     19.33 o
   4   5  11      312.24      231.11     24.76 o
   5   5  11       79.66       84.71     17.59 o
   6   5  11      693.59      696.11     37.52 o
   7   5  11       22.40       19.71     14.80 o
 -14   6  11       74.84       81.97      7.13 o
 -13   6  11       55.49       56.07      6.74 o
 -12   6  11        0.91        6.29      5.17 o
 -11   6  11       91.24      117.63     12.23 o
 -10   6  11      441.09      442.06     21.67 o
  -9   6  11      803.37      746.94     17.12 o
  -8   6  11       23.80       18.83      6.28 o
  -7   6  11       80.23       87.98     21.06 o
  -6   6  11      305.61      331.00     13.17 o
  -5   6  11      833.57      797.93     32.43 o
  -4   6  11      333.24      342.90     14.95 o
  -3   6  11      721.97      713.80     31.94 o
  -2   6  11      240.31      252.88     19.82 o
  -1   6  11       13.70       14.19      9.20 o
   0   6  11       13.67       25.93      7.32 o
   1   6  11        3.06       10.12     13.21 o
   2   6  11        3.06      -14.65     13.97 o
   3   6  11        5.34        7.85     13.06 o
   4   6  11       73.82       78.45      5.18 o
   5   6  11      105.32      106.84     12.27 o
   6   6  11       25.26       28.91      5.25 o
   7   6  11       54.91       55.66      6.22 o
 -13   7  11       12.66        5.91      5.31 o
 -12   7  11       75.53       82.39      7.60 o
 -11   7  11      221.01      221.67     16.23 o
 -10   7  11        1.20       -2.87      8.53 o
  -9   7  11        9.12        5.20      4.76 o
  -8   7  11       40.24       49.91      5.59 o
  -7   7  11      305.64      325.42     12.58 o
  -6   7  11       48.34       71.37     11.82 o
  -5   7  11      144.10      138.82     10.50 o
  -4   7  11     1111.78     1049.05     28.95 o
  -3   7  11       89.92       96.42     10.00 o
  -2   7  11      435.47      400.84     17.89 o
  -1   7  11      196.60      217.44     20.99 o
   0   7  11      116.57      155.46     19.33 o
   1   7  11      154.78      159.08     20.46 o
   2   7  11       41.63       48.35      9.06 o
   3   7  11      497.50      448.59     22.39 o
   4   7  11        0.79        2.12      5.40 o
   5   7  11        1.15        4.69      3.48 o
   6   7  11      319.09      392.83     27.63 o
 -13   8  11       67.47       63.74      7.80 o
 -12   8  11       89.58      100.04      8.31 o
 -11   8  11      157.31      165.35     14.87 o
 -10   8  11      598.54      620.46     28.54 o
  -9   8  11       59.46       67.80     13.59 o
  -8   8  11       10.09        8.34      4.41 o
  -7   8  11       73.85       65.18      7.33 o
  -6   8  11        1.39        7.04      5.84 o
  -5   8  11      114.17      100.02      9.27 o
  -4   8  11      273.63      295.38     22.54 o
  -3   8  11       51.42       41.97      6.91 o
  -2   8  11      596.78      572.90     23.10 o
  -1   8  11      535.52      513.10     30.43 o
   0   8  11      530.23      479.96     28.69 o
   1   8  11      136.08      182.71     19.48 o
   2   8  11        0.90        8.68     12.91 o
   3   8  11      876.96      836.17     31.86 o
   4   8  11       11.93        6.80     12.38 o
   5   8  11       54.85       57.30     10.34 o
   6   8  11        1.78       -7.78     12.38 o
 -12   9  11        3.96       -2.34      8.98 o
 -11   9  11      125.21      161.12     15.18 o
 -10   9  11       15.40       23.33     10.80 o
  -9   9  11        9.22       10.34     10.42 o
  -8   9  11       21.33       31.03     12.16 o
  -7   9  11      203.89      201.53     14.42 o
  -6   9  11        0.01        1.82      5.13 o
  -5   9  11       99.55      110.51      9.21 o
  -4   9  11       16.51       12.17      8.23 o
  -3   9  11        0.16        6.42     11.85 o
  -2   9  11      585.76      620.76     31.03 o
  -1   9  11      119.43      141.87     17.59 o
   0   9  11      302.41      336.66     16.61 o
   1   9  11        0.12       20.31     13.14 o
   2   9  11        8.22        0.38     10.19 o
   3   9  11      102.16      106.83     18.27 o
   4   9  11        0.14       -4.00      7.02 o
   5   9  11       69.81       73.08     16.53 o
 -11  10  11       69.73       61.83      7.78 o
 -10  10  11      283.84      284.49     19.63 o
  -9  10  11        3.67       19.55     11.33 o
  -8  10  11        0.00       -0.60      8.76 o
  -7  10  11       47.95       41.87      7.95 o
  -6  10  11        0.03       -5.86      5.79 o
  -5  10  11       17.32       12.09      6.84 o
  -4  10  11        5.68       12.07      8.75 o
  -3  10  11       27.68       28.31     12.84 o
  -2  10  11        1.94        7.17     11.70 o
  -1  10  11       10.80        5.89      7.10 o
   0  10  11      891.47      805.82     38.88 o
   1  10  11       36.29       38.51      8.31 o
   2  10  11       21.12       35.86     13.89 o
   3  10  11       23.05       15.40      7.85 o
   4  10  11      139.31      114.69     11.78 o
 -11  11  11        2.02       -3.62      9.36 o
 -10  11  11      128.57      131.90     15.86 o
  -9  11  11       89.48      120.50     14.12 o
  -8  11  11      138.75      134.62     16.23 o
  -7  11  11        0.74        4.91     10.72 o
  -6  11  11        7.28       12.40      6.20 o
  -5  11  11       92.27      107.87     10.83 o
  -4  11  11        8.54       -1.06      9.82 o
  -3  11  11        3.79        9.89      6.95 o
  -2  11  11      284.54      240.02     20.76 o
  -1  11  11      246.49      272.63     21.74 o
   0  11  11       65.14       78.14     15.78 o
   1  11  11      101.23       97.62     15.93 o
   2  11  11       68.21       77.24     14.87 o
   3  11  11        2.85        6.64      6.42 o
  -9  12  11      253.68      267.35     13.82 o
  -8  12  11       27.15       24.39     11.48 o
  -7  12  11      202.12      217.37     18.35 o
  -6  12  11        7.34        0.60      5.81 o
  -5  12  11      186.56      195.02     11.63 o
  -4  12  11       25.45       28.16     12.99 o
  -3  12  11       36.46       41.83     13.36 o
  -2  12  11       44.43       54.06      9.14 o
  -1  12  11       15.53       11.40      7.17 o
   0  12  11       37.64       21.22     13.21 o
   1  12  11       84.49      130.24     16.16 o
   2  12  11      109.91      106.61     16.38 o
  -7  13  11       53.19       50.89     13.44 o
  -6  13  11       34.76       65.69     14.72 o
  -5  13  11       84.99      100.57      9.72 o
  -4  13  11      190.45      206.27     19.18 o
  -3  13  11       33.20       41.45     14.42 o
  -2  13  11      474.76      471.42     26.35 o
  -1  13  11      312.41      318.76     22.20 o
   0  13  11       19.47        5.06     11.48 o
 -14   0  12      831.50      775.24     26.27 o
 -12   0  12       78.22       70.22      8.49 o
 -10   0  12        0.02       -0.65      2.60 o
  -8   0  12     1711.61     1684.00     36.25 o
  -6   0  12        1.31        1.64      2.21 o
  -4   0  12     1679.08     1414.39     86.18 o
  -2   0  12      187.08      166.66      6.91 o
   0   0  12     1556.30     1295.89     55.19 o
   2   0  12      478.75      497.32     32.77 o
   4   0  12      909.03      973.05     38.20 o
   6   0  12      432.50      508.04     35.71 o
 -15   1  12       85.98       92.19      9.14 o
 -14   1  12       63.08       54.72      5.47 o
 -13   1  12      577.22      585.65     11.56 o
 -12   1  12       87.27       94.06      4.72 o
 -11   1  12      184.67      183.61      5.25 o
 -10   1  12       98.33       99.08      5.72 o
  -9   1  12        0.41        2.87      2.11 o
  -8   1  12      738.96      744.99     12.06 o
  -7   1  12      360.80      325.74     14.46 o
  -6   1  12     4559.82     4503.24    163.25 o
  -5   1  12      167.11      128.28      5.60 o
  -4   1  12      605.42      599.93     22.21 o
  -3   1  12       17.99        9.48      1.40 o
  -2   1  12      125.56      155.47     13.64 o
  -1   1  12      696.63      568.84     17.37 o
   0   1  12       52.65       77.93     12.97 o
   1   1  12      113.77       84.53     13.17 o
   2   1  12      108.41      136.61     29.60 o
   3   1  12      238.89      255.42     14.18 o
   4   1  12       91.92      111.37     15.40 o
   5   1  12      331.86      332.89     21.27 o
   6   1  12       72.59       82.90     15.02 o
   7   1  12      549.32      610.20     27.42 o
 -14   2  12       52.04       59.05      5.40 o
 -13   2  12       10.06        4.77      4.55 o
 -12   2  12        0.01        0.19      1.84 o
 -11   2  12      199.55      190.02      5.30 o
 -10   2  12       72.41       72.80      6.73 o
  -9   2  12      104.25      109.15      4.91 o
  -8   2  12     1135.53     1095.22     31.83 o
  -7   2  12     1568.92     1592.01     56.40 o
  -6   2  12       61.54       82.19      9.78 o
  -5   2  12      994.70      987.77     28.93 o
  -4   2  12       58.84       58.46     10.75 o
  -3   2  12        1.46        0.13     12.12 o
  -2   2  12      766.21      637.25     44.81 o
  -1   2  12        1.81        7.57      9.53 o
   0   2  12      592.56      487.93     43.15 o
   1   2  12      755.25      656.13     42.85 o
   2   2  12      368.97      319.24     18.93 o
   3   2  12       76.60       58.47     13.27 o
   4   2  12       20.61       31.62     11.70 o
   5   2  12      174.41      171.14     12.85 o
   6   2  12      201.65      239.61     38.69 o
   7   2  12        0.81        1.78     10.30 o
 -14   3  12       91.64       83.60      6.27 o
 -13   3  12       32.67       37.86      6.95 o
 -12   3  12       17.34       18.59      6.64 o
 -11   3  12      185.33      166.23      9.01 o
 -10   3  12      169.50      161.12      5.80 o
  -9   3  12      543.63      536.44     25.10 o
  -8   3  12      149.88      157.20     31.82 o
  -7   3  12     2217.29     2243.33     55.20 o
  -6   3  12      431.39      406.42     16.44 o
  -5   3  12       25.64       30.32      8.69 o
  -4   3  12     1175.79     1176.03     33.72 o
  -3   3  12     1550.16     1537.72     39.06 o
  -2   3  12     1110.13     1061.27     26.79 o
  -1   3  12      717.46      700.23     25.23 o
   0   3  12        9.17        6.47      7.09 o
   1   3  12     1213.11     1193.23     39.45 o
   2   3  12      166.75      159.85     15.46 o
   3   3  12        1.23       -5.42      9.82 o
   4   3  12       81.43      127.31     16.84 o
   5   3  12      149.35      204.34     13.53 o
   6   3  12      159.98      175.97     13.47 o
 -14   4  12      277.06      294.41     22.95 o
 -13   4  12        1.40        4.86      4.40 o
 -12   4  12       44.91       58.59     16.91 o
 -11   4  12       15.77       10.70      5.89 o
 -10   4  12      152.35      169.03      6.47 o
  -9   4  12      883.05      813.60     19.25 o
  -8   4  12      454.76      454.66     16.23 o
  -7   4  12     2391.12     2520.63     59.53 o
  -6   4  12       22.09       24.67      6.01 o
  -5   4  12      510.09      479.41     15.05 o
  -4   4  12      528.34      488.72     19.14 o
  -3   4  12      112.50      133.83     13.85 o
  -2   4  12      526.40      455.21     20.12 o
  -1   4  12      111.90      113.52     16.61 o
   0   4  12       86.68       94.69     13.15 o
   1   4  12       54.55      124.05     31.86 o
   2   4  12      181.97      188.76     29.48 o
   3   4  12        3.82       16.73     11.93 o
   4   4  12       60.57       69.64     13.43 o
   5   4  12        0.25       15.32     11.58 o
   6   4  12       36.91       61.98     13.77 o
 -14   5  12       49.96       46.00      6.19 o
 -13   5  12       37.33       33.27      5.87 o
 -12   5  12        9.50       14.33      5.23 o
 -11   5  12      108.00      102.55      7.17 o
 -10   5  12      243.61      204.02      6.89 o
  -9   5  12      516.15      526.94     14.97 o
  -8   5  12      804.28      806.91     30.73 o
  -7   5  12       84.07       88.92      8.41 o
  -6   5  12      555.01      551.71     16.06 o
  -5   5  12       39.09       41.33      8.38 o
  -4   5  12      106.94      125.85     18.91 o
  -3   5  12       10.56       21.15      9.22 o
  -2   5  12     1539.24     1522.39     39.43 o
  -1   5  12       90.85      100.75     12.86 o
   0   5  12        3.34        7.49      9.50 o
   1   5  12      719.02      720.26     27.37 o
   2   5  12      789.52      767.26     34.54 o
   3   5  12       14.46       24.93     11.34 o
   4   5  12       52.91       39.24     12.63 o
   5   5  12       49.65       50.06     13.05 o
   6   5  12        0.46        0.61     10.34 o
 -13   6  12      195.52      212.10     10.06 o
 -12   6  12       27.97       24.51      5.86 o
 -11   6  12        0.80        6.34      8.61 o
 -10   6  12      463.60      485.92     18.35 o
  -9   6  12      128.74      130.94      9.05 o
  -8   6  12       51.83       55.77      6.77 o
  -7   6  12      125.33      145.27     14.19 o
  -6   6  12       38.04       38.52      7.61 o
  -5   6  12      562.77      560.65     22.76 o
  -4   6  12      389.20      401.73     14.17 o
  -3   6  12        3.59       10.72      8.22 o
  -2   6  12      249.08      250.02     26.05 o
  -1   6  12      652.21      618.87     26.31 o
   0   6  12      181.90      190.28     15.07 o
   1   6  12        0.74       -2.40      6.62 o
   2   6  12       60.49       40.04      8.92 o
   3   6  12      282.85      287.10     18.30 o
   4   6  12      112.40       89.09     13.83 o
   5   6  12       26.06       51.39     12.72 o
 -13   7  12        1.15        0.80      4.95 o
 -12   7  12       91.13      101.26      7.99 o
 -11   7  12        5.29        1.13      8.38 o
 -10   7  12     1345.84     1350.02     43.94 o
  -9   7  12       27.40       15.13      5.67 o
  -8   7  12        0.00       -7.13      5.11 o
  -7   7  12      141.03      120.88      9.09 o
  -6   7  12       48.68       57.61      6.91 o
  -5   7  12        7.37        4.75      6.17 o
  -4   7  12        0.96        7.51      7.00 o
  -3   7  12      347.68      331.49     32.28 o
  -2   7  12      155.72      178.32     28.84 o
  -1   7  12      227.96      206.31     14.99 o
   0   7  12      211.71      236.01     33.48 o
   1   7  12      122.53      148.58     20.54 o
   2   7  12       40.76       51.87     17.29 o
   3   7  12       32.44       42.28     16.69 o
   4   7  12      561.07      606.80     34.81 o
   5   7  12      284.49      318.08     26.43 o
 -12   8  12       13.72       25.44     10.34 o
 -11   8  12       43.71       30.20     10.34 o
 -10   8  12        4.95        4.15      5.29 o
  -9   8  12      555.59      528.28     20.23 o
  -8   8  12      497.71      531.71     20.46 o
  -7   8  12      192.25      181.88     10.08 o
  -6   8  12        5.16        0.29      3.97 o
  -5   8  12        0.68       -5.52      8.64 o
  -4   8  12      516.19      551.80     24.92 o
  -3   8  12       57.56       77.94     19.89 o
  -2   8  12      386.94      403.24     18.54 o
  -1   8  12       32.76       33.40     11.48 o
   0   8  12      522.78      549.64     29.90 o
   1   8  12       45.95       43.64     16.46 o
   2   8  12       22.36       16.08     14.50 o
   3   8  12       95.02       98.98     11.78 o
   4   8  12       85.53       79.35     11.10 o
 -12   9  12      167.00      156.29     15.10 o
 -11   9  12       52.18      104.27     13.74 o
 -10   9  12       28.32       18.80      6.49 o
  -9   9  12      165.43      183.92     18.04 o
  -8   9  12      143.50      114.16     14.95 o
  -7   9  12        7.77        8.49      5.75 o
  -6   9  12      183.67      192.89     11.41 o
  -5   9  12       18.33        8.46      7.11 o
  -4   9  12       11.16       -0.53      6.23 o
  -3   9  12       92.79       98.19     10.28 o
  -2   9  12      160.30      159.68     14.27 o
  -1   9  12      150.56      141.26     18.65 o
   0   9  12      294.24      333.18     24.39 o
   1   9  12      828.26      787.70     37.45 o
   2   9  12      219.24      206.34     21.74 o
   3   9  12      212.27      220.69     21.44 o
   4   9  12        3.06       19.63      8.61 o
 -11  10  12        0.11       -6.04      9.51 o
 -10  10  12       99.08      118.38      9.51 o
  -9  10  12        2.58       -1.66      9.36 o
  -8  10  12      138.68      163.91     10.95 o
  -7  10  12       63.46       52.16      9.10 o
  -6  10  12        2.85        6.80      7.45 o
  -5  10  12      590.95      580.72     19.79 o
  -4  10  12      602.28      615.62     18.95 o
  -3  10  12       35.02       39.51      8.88 o
  -2  10  12       29.26       28.09      8.08 o
  -1  10  12       89.69       96.94     11.25 o
   0  10  12      316.86      283.05     15.70 o
   1  10  12      110.54      107.29     17.21 o
   2  10  12       37.38       35.03     14.72 o
   3  10  12       39.33       52.47     15.70 o
  -9  11  12       57.95       43.94     12.16 o
  -8  11  12        2.95        2.11      9.44 o
  -7  11  12        1.95       12.68     10.87 o
  -6  11  12      120.91      125.08     10.46 o
  -5  11  12      246.49      257.03     19.03 o
  -4  11  12       99.76      103.77      8.66 o
  -3  11  12       13.00       16.76     12.84 o
  -2  11  12      113.19      128.65     17.89 o
  -1  11  12        2.41       -3.10     11.63 o
   0  11  12        1.62       -1.06     10.57 o
   1  11  12        4.94        0.08      6.19 o
  -8  12  12       24.93       30.35     12.00 o
  -7  12  12       38.15       21.74      6.80 o
  -6  12  12       33.19       30.50     13.51 o
  -5  12  12        7.25        5.61      6.92 o
  -4  12  12       68.40       87.48     11.36 o
  -3  12  12       19.28       10.34     11.25 o
  -2  12  12      364.99      315.37     22.95 o
  -1  12  12        8.88       10.19     11.93 o
   0  12  12       18.74       19.40     13.74 o
 -13   0  13       16.22       16.61      5.74 o
 -11   0  13        0.78        1.10      2.46 o
  -9   0  13     2312.05     2349.25     50.15 o
  -7   0  13      275.85      261.06      7.97 o
  -5   0  13      376.58      419.41     26.35 o
  -3   0  13      186.90      161.80     20.16 o
  -1   0  13      603.29      558.70     25.59 o
   1   0  13     1675.17     1436.02     61.68 o
   3   0  13      378.52      453.61     23.71 o
   5   0  13       13.51        0.98     15.25 o
 -13   1  13        1.95       -1.94      4.53 o
 -12   1  13       62.87       69.37      8.55 o
 -11   1  13      155.40      162.54      6.15 o
 -10   1  13      406.63      406.79     12.92 o
  -9   1  13       31.53       33.84      3.45 o
  -8   1  13      754.86      755.06     15.65 o
  -7   1  13      153.06      147.63     10.97 o
  -6   1  13     1051.88     1045.76     64.93 o
  -5   1  13     1338.05     1283.45     36.27 o
  -4   1  13        0.59        6.56      8.27 o
  -3   1  13       13.43       17.61      7.26 o
  -2   1  13      393.29      309.77     17.75 o
  -1   1  13      246.16      177.40     16.08 o
   0   1  13       10.73        0.95     10.99 o
   1   1  13      110.45      113.83     15.35 o
   2   1  13      342.65      347.97     14.42 o
   3   1  13       19.08       17.36      7.42 o
   4   1  13        9.77       -0.43      9.90 o
   5   1  13      186.67      216.86     14.18 o
 -14   2  13        4.58        3.56      4.33 o
 -13   2  13       28.69       21.99      4.38 o
 -12   2  13       64.05       76.13      5.53 o
 -11   2  13      127.62      135.99      6.17 o
 -10   2  13       52.59       54.46      4.17 o
  -9   2  13        0.15        3.09      3.77 o
  -8   2  13      260.13      263.86     21.14 o
  -7   2  13      453.04      447.00     16.46 o
  -6   2  13       18.27       13.34      7.94 o
  -5   2  13        8.59        0.24     15.40 o
  -4   2  13        4.09        8.54      8.94 o
  -3   2  13       70.21       78.35      7.47 o
  -2   2  13        0.05       -3.94      5.96 o
  -1   2  13       68.93       73.38     12.30 o
   0   2  13        3.73        2.89      9.77 o
   1   2  13       22.64       33.20     12.12 o
   2   2  13       24.62       36.45      9.05 o
   3   2  13       92.23      104.83     15.08 o
   4   2  13      194.71      198.89     22.99 o
   5   2  13      120.86      132.79     12.88 o
 -14   3  13       86.76      104.32     16.72 o
 -13   3  13       30.28       15.71      7.44 o
 -12   3  13        4.00        0.49      3.50 o
 -11   3  13       35.78       39.37      4.29 o
 -10   3  13      176.34      183.14     13.19 o
  -9   3  13      245.64      263.90     13.55 o
  -8   3  13      207.31      201.44     24.80 o
  -7   3  13        0.30       -4.42      6.42 o
  -6   3  13      585.29      543.27     19.07 o
  -5   3  13      116.98      103.75      8.33 o
  -4   3  13       50.29       50.10     15.25 o
  -3   3  13        1.57        5.71      8.51 o
  -2   3  13      555.53      576.41     23.29 o
  -1   3  13      270.30      242.20     12.93 o
   0   3  13       44.42       35.58      8.91 o
   1   3  13       33.10       25.09     19.29 o
   2   3  13      135.60      161.28     42.36 o
   3   3  13       54.46       68.97     13.68 o
   4   3  13      747.17      796.01     58.21 o
   5   3  13       22.97       44.47     28.46 o
 -13   4  13       36.93       18.29      5.02 o
 -12   4  13       46.07       62.44      4.91 o
 -11   4  13       12.28       11.75      5.40 o
 -10   4  13      155.58      167.19      6.63 o
  -9   4  13       95.40      108.22      7.43 o
  -8   4  13      105.94      125.98     11.40 o
  -7   4  13      469.98      476.62     14.46 o
  -6   4  13      377.83      367.83     15.86 o
  -5   4  13        1.72        2.23      7.10 o
  -4   4  13       38.57       67.48     28.58 o
  -3   4  13      165.66      147.48     32.31 o
  -2   4  13        0.32       -0.94      5.81 o
  -1   4  13        0.01       -1.92      6.56 o
   0   4  13       16.58       30.31     11.74 o
   1   4  13       11.21       -5.04     10.27 o
   2   4  13      285.16      311.22     19.54 o
   3   4  13       15.71       16.32      6.97 o
   4   4  13      112.32      103.26     15.31 o
   5   4  13      364.78      385.26     39.75 o
 -13   5  13       13.34        9.00      4.81 o
 -12   5  13       42.86       61.92     15.78 o
 -11   5  13        6.89        3.89      5.64 o
 -10   5  13      591.64      553.49     31.11 o
  -9   5  13      102.86      131.14      9.21 o
  -8   5  13       17.83       25.95      6.80 o
  -7   5  13      110.56      124.08     10.83 o
  -6   5  13      199.23      243.79     12.23 o
  -5   5  13      313.14      300.12     15.18 o
  -4   5  13      639.56      625.18     19.63 o
  -3   5  13        0.25        2.32      5.59 o
  -2   5  13      162.68      154.65     14.87 o
  -1   5  13       47.87       70.02     18.72 o
   0   5  13        1.42       -3.19      6.79 o
   1   5  13      103.81       89.11     13.90 o
   2   5  13      293.64      258.68     18.25 o
   3   5  13      247.78      301.62     22.57 o
   4   5  13        0.39       18.13     11.74 o
 -13   6  13        1.85        4.75      7.17 o
 -12   6  13      608.46      609.87     17.37 o
 -11   6  13      550.41      477.31     24.31 o
 -10   6  13      464.51      473.92     23.48 o
  -9   6  13      901.64      936.18     23.92 o
  -8   6  13       10.08       12.77      5.80 o
  -7   6  13      113.82      118.83      9.33 o
  -6   6  13        1.03       -3.63      5.99 o
  -5   6  13       27.66       17.31      7.43 o
  -4   6  13      117.15      132.98     11.52 o
  -3   6  13       47.08       58.95     11.02 o
  -2   6  13       43.67       53.03     10.83 o
  -1   6  13      387.13      361.48     18.81 o
   0   6  13      242.10      242.93     16.80 o
   1   6  13      296.86      322.92     18.69 o
   2   6  13      224.33      267.03     17.93 o
   3   6  13        0.00       15.64     11.20 o
   4   6  13      151.52      179.91     16.90 o
 -12   7  13       10.82       17.44      6.02 o
 -11   7  13       22.91       20.99      6.34 o
 -10   7  13       99.69      121.40     14.57 o
  -9   7  13      193.13      208.68     17.59 o
  -8   7  13      646.63      706.50     24.76 o
  -7   7  13       44.52       52.52      7.97 o
  -6   7  13        3.49       12.99      6.69 o
  -5   7  13        2.37       14.07      8.49 o
  -4   7  13       63.38       52.23      9.88 o
  -3   7  13      214.01      188.30     37.30 o
  -2   7  13      461.01      412.52     15.98 o
  -1   7  13       40.66       46.12      9.70 o
   0   7  13       45.89       50.97      8.69 o
   1   7  13       65.52       67.36     12.79 o
   2   7  13       11.08        3.77      9.65 o
   3   7  13      544.16      586.38     25.10 o
 -11   8  13       23.70       29.45     10.95 o
 -10   8  13      279.91      287.66     20.76 o
  -9   8  13       19.59       17.59      6.42 o
  -8   8  13       36.87       35.43      6.70 o
  -7   8  13        5.37        6.60     10.57 o
  -6   8  13       14.38       27.86      7.56 o
  -5   8  13      120.65      134.12     10.47 o
  -4   8  13       60.22       84.50     26.20 o
  -3   8  13        0.38        3.26      5.40 o
  -2   8  13      116.22      122.88     12.83 o
  -1   8  13        6.06       12.53      6.93 o
   0   8  13       20.52       16.12     10.04 o
   1   8  13      373.44      399.68     20.15 o
   2   8  13       23.32       52.53     32.96 o
   3   8  13        4.03       28.49     11.33 o
 -10   9  13        3.92        7.47      5.96 o
  -9   9  13        5.02       10.34     10.65 o
  -8   9  13      187.26      188.83     18.42 o
  -7   9  13        3.09       16.46      6.71 o
  -6   9  13      460.92      545.49     34.43 o
  -5   9  13       23.73       33.60     14.65 o
  -4   9  13       27.13       40.50     23.48 o
  -3   9  13      113.66      177.47     40.05 o
  -2   9  13       55.81       56.39      8.30 o
  -1   9  13        6.92       10.99      9.26 o
   0   9  13       66.10       81.05     24.16 o
   1   9  13        6.62       -2.94     12.53 o
   2   9  13       58.58       34.35      9.21 o
  -9  10  13        7.38       18.04     11.17 o
  -8  10  13       45.95       80.11     13.59 o
  -7  10  13        0.28       20.39     12.08 o
  -6  10  13       16.37       18.32      7.33 o
  -5  10  13      811.67      802.19     25.03 o
  -4  10  13       14.77       16.54      7.89 o
  -3  10  13        6.25        4.04      7.47 o
  -2  10  13       12.72       13.10      8.89 o
  -1  10  13      222.99      255.39     28.65 o
   0  10  13       47.90       30.96     15.48 o
   1  10  13        6.50        1.81      6.72 o
  -8  11  13        2.12       -2.94     10.27 o
  -7  11  13       11.01        2.94     10.34 o
  -6  11  13        0.27        7.63      6.27 o
  -5  11  13      320.60      287.51     14.47 o
  -4  11  13      191.65      223.28     13.81 o
  -3  11  13        7.53       10.13      8.46 o
  -2  11  13       10.96        4.03      8.33 o
  -1  11  13       32.19       32.24     14.42 o
 -12   0  14        0.03        2.34      5.59 o
 -10   0  14       22.28       33.75      8.61 o
  -8   0  14        1.56        3.10      8.53 o
  -6   0  14       81.23       60.70     13.82 o
  -4   0  14      466.54      459.19     28.69 o
  -2   0  14       52.06       46.81     17.52 o
   0   0  14       10.28       20.16     15.63 o
   2   0  14       32.62       18.20     10.04 o
 -13   1  14       89.94       87.88      8.91 o
 -12   1  14      106.16      106.90      9.59 o
 -11   1  14      113.67      118.47     10.99 o
 -10   1  14       73.03       84.69     11.44 o
  -9   1  14       14.98       12.79      6.15 o
  -8   1  14       61.40       78.39      8.88 o
  -7   1  14       95.93      113.78     10.60 o
  -6   1  14      139.46      132.24     12.09 o
  -5   1  14       17.42       25.81      6.96 o
  -4   1  14      571.05      550.28     25.75 o
  -3   1  14        9.56       24.38     10.33 o
  -2   1  14      190.95      181.50     15.21 o
  -1   1  14      416.96      413.60     20.42 o
   0   1  14      159.40      157.06     16.04 o
   1   1  14      279.26      266.57     18.45 o
   2   1  14      216.77      251.29     20.99 o
   3   1  14       90.23       76.98     11.02 o
   4   1  14        0.01       26.63     27.41 o
 -13   2  14        0.17        1.06      5.96 o
 -12   2  14      130.41      129.94     11.40 o
 -11   2  14       81.93       94.67      6.93 o
 -10   2  14       10.50       11.43      7.21 o
  -9   2  14      471.16      434.43     10.21 o
  -8   2  14      576.77      579.94     20.61 o
  -7   2  14      496.54      490.97     17.69 o
  -6   2  14      203.01      219.03     13.63 o
  -5   2  14       11.04       -0.80      7.69 o
  -4   2  14        1.72       -0.11      6.90 o
  -3   2  14       68.03      114.20     12.65 o
  -2   2  14      160.12      134.58      9.89 o
  -1   2  14       41.82       65.00     12.54 o
   0   2  14       97.05       93.69     20.88 o
   1   2  14       57.84       34.59     12.53 o
   2   2  14        8.46       12.42      8.49 o
   3   2  14       17.33       16.61     17.67 o
   4   2  14      137.33      156.92     17.67 o
 -13   3  14       61.16       43.11      8.91 o
 -12   3  14       42.22       45.60      9.29 o
 -11   3  14      426.69      400.51     11.41 o
 -10   3  14      157.51      123.70      5.81 o
  -9   3  14       14.74        6.18      5.71 o
  -8   3  14      418.36      443.32     15.98 o
  -7   3  14      194.89      216.94     12.31 o
  -6   3  14       59.91       73.88     10.41 o
  -5   3  14      119.14      157.37     24.61 o
  -4   3  14        8.35        8.27     12.95 o
  -3   3  14       27.85       56.86     21.06 o
  -2   3  14      130.93      123.76     13.77 o
  -1   3  14       79.22       91.19      9.94 o
   0   3  14       29.07       36.59      8.99 o
   1   3  14      103.02       76.42     10.12 o
   2   3  14      218.94      193.37     14.51 o
   3   3  14      418.44      387.73     22.24 o
   4   3  14      395.12      402.41     24.41 o
 -12   4  14        3.74        5.74      4.31 o
 -11   4  14      131.04      125.99      8.12 o
 -10   4  14       21.52       20.19      5.44 o
  -9   4  14       39.63       53.02      7.07 o
  -8   4  14       21.89       22.86      5.18 o
  -7   4  14      191.99      213.67     13.59 o
  -6   4  14      529.79      550.51     20.25 o
  -5   4  14      533.91      559.86     21.00 o
  -4   4  14       31.57       41.54     14.80 o
  -3   4  14      360.86      332.43     17.42 o
  -2   4  14       17.70       14.27     10.06 o
  -1   4  14        2.57        1.96      8.65 o
   0   4  14       43.28       65.95     13.05 o
   1   4  14       23.79       22.16     12.14 o
   2   4  14       30.84       29.84     21.97 o
   3   4  14        1.01       19.83      8.74 o
 -12   5  14       47.48       38.24      7.66 o
 -11   5  14      899.74      838.51     22.61 o
 -10   5  14      656.77      605.82     27.26 o
  -9   5  14       53.05       50.88      8.00 o
  -8   5  14        0.91       -0.98      4.98 o
  -7   5  14        2.17       -0.49      5.30 o
  -6   5  14        0.06        6.92      5.44 o
  -5   5  14      157.11      149.21     12.30 o
  -4   5  14      196.84      201.41     19.44 o
  -3   5  14        2.95        1.70      5.67 o
  -2   5  14      352.34      293.14     21.86 o
  -1   5  14        2.85       10.71      9.80 o
   0   5  14      176.30      164.49     16.23 o
   1   5  14      517.84      461.49     86.79 o
   2   5  14       21.27      -10.27     22.80 o
   3   5  14        3.06        0.43      9.53 o
 -12   6  14        6.49        5.49      4.98 o
 -11   6  14       35.75       46.06     11.55 o
 -10   6  14      488.99      459.72     23.71 o
  -9   6  14      926.90      898.11     39.15 o
  -8   6  14      299.95      288.07     37.00 o
  -7   6  14        2.41        4.96      6.01 o
  -6   6  14        6.97       12.29      5.30 o
  -5   6  14        1.67        8.12      9.21 o
  -4   6  14        0.67       14.10      8.68 o
  -3   6  14       39.16       52.14     11.12 o
  -2   6  14      223.54      213.64     12.76 o
  -1   6  14       29.18       36.94      8.91 o
   0   6  14        0.39        4.87     19.14 o
   1   6  14      137.96      173.55     15.86 o
   2   6  14      146.57      174.53     12.45 o
 -11   7  14       16.09       15.02      6.34 o
 -10   7  14      302.21      318.76     14.95 o
  -9   7  14       10.18       25.44     10.65 o
  -8   7  14      103.61      120.79     11.02 o
  -7   7  14       16.97        2.96      4.87 o
  -6   7  14       35.25       12.63      7.02 o
  -5   7  14      306.47      325.81     42.54 o
  -4   7  14      231.00      272.40     25.93 o
  -3   7  14        7.03        6.74      8.85 o
  -2   7  14        1.09        1.95      6.47 o
  -1   7  14      601.26      621.18     19.25 o
   0   7  14        0.01       -0.78     10.38 o
   1   7  14       34.38       26.97     11.46 o
   2   7  14      221.21      223.82     20.46 o
 -10   8  14        4.01       15.48     10.95 o
  -9   8  14        1.41       26.88     11.10 o
  -8   8  14        2.57        4.68      5.81 o
  -7   8  14      133.85      157.98     10.61 o
  -6   8  14       14.18       13.32     19.44 o
  -5   8  14      407.73      365.71     37.75 o
  -4   8  14      295.08      281.29     12.53 o
  -3   8  14      141.09      145.90     27.71 o
  -2   8  14      239.47      274.74     13.84 o
  -1   8  14       40.00       62.48     11.92 o
   0   8  14        0.08        2.51      9.31 o
   1   8  14        7.60        1.57      9.18 o
  -9   9  14        6.71        1.96      9.59 o
  -8   9  14       85.35       73.39     15.10 o
  -7   9  14        7.46        8.57     15.78 o
  -6   9  14       30.45       28.48      8.05 o
  -5   9  14        0.04        1.60      6.35 o
  -4   9  14      119.48      131.69      9.13 o
  -3   9  14       18.32       15.97      9.31 o
  -2   9  14       48.13       40.31     11.00 o
  -1   9  14      151.52      162.49     14.25 o
   0   9  14       97.99       95.98     13.86 o
  -7  10  14      109.00       99.43     15.86 o
  -6  10  14       21.65       12.81     10.46 o
  -5  10  14        9.39       20.40      9.55 o
  -4  10  14        2.44        1.71      5.39 o
  -3  10  14        0.47       -5.75      5.95 o
  -2  10  14       84.72       71.10     11.76 o
 -11   0  15        3.32        8.15      7.10 o
  -9   0  15       10.62       14.57      9.51 o
  -7   0  15        5.20        4.61      5.96 o
  -5   0  15        0.00        2.27     11.10 o
  -3   0  15       15.63       31.94     15.78 o
  -1   0  15      118.49       80.56     18.88 o
   1   0  15      917.58      988.68     49.83 o
 -12   1  15      229.41      213.14     13.59 o
 -11   1  15      353.58      384.18     13.11 o
 -10   1  15       66.20       90.53      7.48 o
  -9   1  15       19.27       17.17      6.56 o
  -8   1  15       18.00       28.71      7.79 o
  -7   1  15       11.92       16.99     11.82 o
  -6   1  15       74.53       88.62     16.31 o
  -5   1  15       47.25       45.89     10.24 o
  -4   1  15       60.27       47.92     11.17 o
  -3   1  15      432.61      457.96     20.87 o
  -2   1  15        5.14       -1.38     10.46 o
  -1   1  15        1.00       -4.92      7.22 o
   0   1  15      142.12      177.22     16.68 o
   1   1  15      148.83      189.80     13.20 o
   2   1  15       43.55       43.78     14.27 o
 -12   2  15        9.05       14.65      8.15 o
 -11   2  15      230.25      225.57     10.07 o
 -10   2  15      290.82      272.96     11.66 o
  -9   2  15       61.82       88.54     17.48 o
  -8   2  15       26.40       25.55      8.00 o
  -7   2  15       98.14      106.65     10.53 o
  -6   2  15        3.56        4.84      7.89 o
  -5   2  15      212.13      211.19     25.44 o
  -4   2  15       10.63       15.24      5.57 o
  -3   2  15        0.01        3.07      8.78 o
  -2   2  15       27.59       36.49      8.87 o
  -1   2  15        0.05        1.25      9.44 o
   0   2  15       30.77       21.25     11.15 o
   1   2  15       12.92       34.53      8.92 o
   2   2  15       85.40      141.86     47.45 o
 -12   3  15       85.98       79.80     10.57 o
 -11   3  15       68.56       90.68     11.48 o
 -10   3  15      167.53      185.02     16.38 o
  -9   3  15      140.43      146.10     10.11 o
  -8   3  15        2.57        0.60      5.72 o
  -7   3  15       10.84       15.49      7.90 o
  -6   3  15      227.17      226.74     29.63 o
  -5   3  15        0.05        1.18      7.55 o
  -4   3  15       51.25       35.46     10.78 o
  -3   3  15        0.46        0.22      7.95 o
  -2   3  15      219.42      297.99     14.53 o
  -1   3  15       12.57       14.78      7.97 o
   0   3  15       55.90       57.08     13.20 o
   1   3  15        0.13      -10.23     27.10 o
   2   3  15      116.75      132.92     16.73 o
 -11   4  15      107.85      116.04     13.14 o
 -10   4  15      123.74      147.95     12.53 o
  -9   4  15        1.67        3.29      4.46 o
  -8   4  15       13.55       14.92      6.68 o
  -7   4  15       22.38       16.10      7.65 o
  -6   4  15      126.79      138.11     12.02 o
  -5   4  15      316.45      334.67     16.93 o
  -4   4  15       17.56       13.57     16.87 o
  -3   4  15      814.89      854.14     30.73 o
  -2   4  15       77.68       91.79      9.95 o
  -1   4  15       95.23      120.44     24.99 o
   0   4  15      100.12       84.79     14.51 o
   1   4  15       10.69       19.37     12.11 o
 -11   5  15       99.29       70.06     12.68 o
 -10   5  15      145.85      165.04     16.08 o
  -9   5  15       88.03       93.16     17.14 o
  -8   5  15        7.31        4.50      7.31 o
  -7   5  15       16.21       13.54      7.49 o
  -6   5  15       10.30        6.36      7.46 o
  -5   5  15        7.64        8.26      8.29 o
  -4   5  15      717.75      843.57     28.38 o
  -3   5  15      644.31      725.04     34.05 o
  -2   5  15       43.32       42.68      8.68 o
  -1   5  15        0.47        1.65      6.59 o
   0   5  15      102.45      120.54     40.13 o
   1   5  15       23.84       25.94      9.35 o
 -10   6  15      160.51      174.48     16.01 o
  -9   6  15      108.04      136.05     16.31 o
  -8   6  15      663.42      731.46     21.44 o
  -7   6  15       87.55      100.55      9.51 o
  -6   6  15       29.21       34.63      8.60 o
  -5   6  15      116.54      138.29     12.50 o
  -4   6  15      321.90      373.50     26.80 o
  -3   6  15      164.39      196.53     17.29 o
  -2   6  15      178.81      173.38     25.18 o
  -1   6  15      402.66      442.49     26.27 o
   0   6  15      102.02       54.14     20.54 o
  -9   7  15      329.25      410.87     22.95 o
  -8   7  15       15.62       22.41     11.06 o
  -7   7  15        3.62       -0.52      6.00 o
  -6   7  15       12.29        8.25      5.70 o
  -5   7  15      107.17       39.01     37.15 o
  -4   7  15       87.24       53.76     33.33 o
  -3   7  15        0.22        0.79      8.03 o
  -2   7  15        8.07       17.87     10.70 o
  -1   7  15      251.39      250.08     18.23 o
  -8   8  15       25.54       55.04     13.36 o
  -7   8  15      194.69      218.91     14.29 o
  -6   8  15      244.43      225.71     28.01 o
  -5   8  15       14.10        8.21     13.17 o
  -4   8  15      451.59      487.05     23.14 o
  -3   8  15        1.43      -14.25      9.50 o
  -2   8  15      223.22      192.05     16.47 o
 -10   0  16       14.98        6.95      8.53 o
  -8   0  16      226.23      241.98     18.65 o
  -6   0  16        3.42       -1.21     10.49 o
  -4   0  16       84.80       59.19     17.06 o
  -2   0  16      519.73      412.08     31.94 o
   0   0  16      140.49      170.40     22.80 o
 -10   1  16        8.59        8.85      6.00 o
  -9   1  16        0.21        3.86      6.30 o
  -8   1  16       24.16       20.62      7.79 o
  -7   1  16       22.45        2.75      7.31 o
  -6   1  16        6.03       15.66      6.43 o
  -5   1  16       47.96       93.06     12.19 o
  -4   1  16      108.34      111.87     23.71 o
  -3   1  16       54.00       63.95     12.87 o
  -2   1  16       78.47       84.29     14.12 o
  -1   1  16      225.68      215.04     17.42 o
   0   1  16       30.28       51.67     10.76 o
 -10   2  16      148.54      158.73     19.10 o
  -9   2  16        8.60        6.87      9.44 o
  -8   2  16        0.93       -4.30      6.83 o
  -7   2  16      131.89      106.99     22.35 o
  -6   2  16      484.01      509.07     44.77 o
  -5   2  16        1.57        2.46      8.61 o
  -4   2  16      369.74      435.13     25.22 o
  -3   2  16      180.27      162.91     14.70 o
  -2   2  16        4.18       -4.91      7.78 o
  -1   2  16        0.09        3.68     10.17 o
   0   2  16       47.49       72.71     22.39 o
 -10   3  16      141.76      164.42     11.34 o
  -9   3  16        0.59       -0.04      3.92 o
  -8   3  16        0.59       -1.36      6.19 o
  -7   3  16       17.49       29.66      8.98 o
  -6   3  16        3.59       14.60      9.09 o
  -5   3  16       12.50       16.56      7.97 o
  -4   3  16       85.38      122.86     19.59 o
  -3   3  16      193.88      199.78     12.35 o
  -2   3  16      205.72      222.89     17.44 o
  -1   3  16       13.91       21.20     14.42 o
  -9   4  16       54.58       53.25      8.19 o
  -8   4  16       60.58       93.54     15.25 o
  -7   4  16       80.56       76.37      7.60 o
  -6   4  16       38.85       38.96      9.65 o
  -5   4  16      516.87      527.64     21.25 o
  -4   4  16      103.62      124.00     33.14 o
  -3   4  16        0.27        0.10      8.61 o
  -2   4  16      218.84      244.67     18.95 o
  -1   4  16        6.85        8.56     12.04 o
  -8   5  16      119.48      114.45     10.13 o
  -7   5  16       10.42       25.36     11.17 o
  -6   5  16        7.07        2.93      7.54 o
  -5   5  16        5.53       -0.33      7.05 o
  -4   5  16      643.99      656.32     27.60 o
  -3   5  16      185.11      245.03     16.62 o
  -2   5  16      146.26      153.59     32.28 o
  -7   6  16        2.18        0.97      4.72 o
  -6   6  16        1.08        4.16      5.66 o
  -5   6  16        9.11        6.97      8.83 o
  -4   6  16      173.80      194.80     14.75 o
  -3   6  16       28.45       17.86     22.20 o
  -7   0  17       43.69       33.45     13.74 o
  -5   0  17      301.74      365.80     27.26 o
  -7   1  17       21.89       39.74     12.91 o
  -6   1  17      206.35      271.24     13.06 o
  -5   1  17      241.41      255.06     22.54 o
  -4   1  17      291.94      352.35     16.30 o
  -6   2  17      427.97      476.12     16.70 o
  -5   2  17       35.98       91.24     27.48 o
 
